# Supplementary material for: Single-cell analysis of immune cell transcriptome during HIV-1 infection and therapy
Source: BMC Immunol. 2022 Sep 29;23:48. doi: 10.1186/s12865-022-00523-2 (PMC9520965; doi:10.1186/s12865-022-00523-2)
Supplement: Supplementary file 2 — Additional file 2. Table S3: Genes upregulated in each cluster in scRNA-seq total PBMC. [file 12865_2022_523_MOESM2_ESM.xlsx]

## Sheet: Positive_markers_In_All_Cluster
gene	cluster	avg_logFC	percent_detection_in_cluster	percent_detection_other	p_val	p_val_adj
LTB	0	1.11215	0.952	0.424	0	0
IL7R	0	1.08382	0.804	0.269	0	0
KLRB1	0	0.90316	0.417	0.117	0	0
LDHB	0	0.790921	0.885	0.493	0	0
TRAC	0	0.732371	0.913	0.469	0	0
AQP3	0	0.716104	0.357	0.057	0	0
ITGB1	0	0.564317	0.624	0.334	0	0
MAL	0	0.511855	0.296	0.067	0	0
CORO1B	0	0.510205	0.376	0.155	0	0
TPT1	0	0.486263	0.999	0.975	0	0
NOSIP	0	0.473418	0.539	0.276	0	0
SPOCK2	0	0.470701	0.415	0.151	0	0
TRADD	0	0.462269	0.357	0.134	0	0
RPLP0	0	0.452821	0.977	0.883	0	0
LIMS1	0	0.452176	0.35	0.157	0	0
RCAN3	0	0.450567	0.319	0.097	0	0
TRAT1	0	0.450449	0.368	0.125	0	0
IL32	0	0.446505	0.967	0.619	0	0
FXYD5	0	0.444077	0.84	0.617	0	0
RPSA	0	0.443698	0.989	0.911	0	0
GATA3	0	0.442649	0.265	0.083	0	0
PBXIP1	0	0.442315	0.394	0.16	0	0
EEF1A1	0	0.438023	1	0.996	0	0
ZNF90	0	0.428358	0.621	0.392	0	0
PLP2	0	0.427383	0.504	0.278	0	0
GSTK1	0	0.420892	0.731	0.509	0	0
HINT1	0	0.417867	0.893	0.7	0	0
TRBC2	0	0.416173	0.732	0.486	0	0
ITM2A	0	0.41069	0.508	0.25	0	0
LEPROTL1	0	0.40841	0.717	0.425	0	0
CD2	0	0.403356	0.697	0.369	0	0
RPL4	0	0.402697	0.985	0.902	0	0
SARAF	0	0.398524	0.924	0.743	0	0
RPL5	0	0.390714	0.99	0.94	0	0
RORA	0	0.388414	0.478	0.227	0	0
ARID5B	0	0.374547	0.44	0.229	0	0
CD27	0	0.374167	0.387	0.185	0	0
EEF1B2	0	0.373578	0.931	0.785	0	0
RPS12	0	0.368897	1	0.996	0	0
RPL9	0	0.367078	0.997	0.98	0	0
TCF7	0	0.365246	0.447	0.219	0	0
RPL30	0	0.362639	0.999	0.992	0	0
RPS8	0	0.362253	0.999	0.989	0	0
RPS25	0	0.361194	0.999	0.99	0	0
RPS20	0	0.350783	0.999	0.983	0	0
RPS6	0	0.35001	1	0.996	0	0
RPS3A	0	0.346289	0.998	0.986	0	0
RPL13	0	0.345293	1	0.998	0	0
NHSL2	0	0.343855	0.367	0.193	0	0
RPL6	0	0.342864	0.998	0.979	0	0
EEF2	0	0.34244	0.931	0.794	0	0
TMEM123	0	0.342142	0.623	0.385	0	0
ARHGAP15	0	0.338092	0.42	0.219	0	0
EVL	0	0.334948	0.768	0.524	0	0
FLT3LG	0	0.332205	0.286	0.112	0	0
RPS4Y1	0	0.330765	0.827	0.653	0	0
OCIAD2	0	0.328971	0.427	0.221	0	0
RPL10A	0	0.327758	0.997	0.977	0	0
RPS3	0	0.326169	0.999	0.992	0	0
GLTSCR2	0	0.3237	0.9	0.737	0	0
RPS15A	0	0.322438	1	0.996	0	0
RPS4X	0	0.322044	0.998	0.989	0	0
HSPA8	0	0.319776	0.796	0.587	0	0
RPLP1	0	0.319528	1	0.998	0	0
RPL18	0	0.317829	0.997	0.976	0	0
RPS27A	0	0.315403	1	0.997	0	0
RPL13A	0	0.314351	1	0.998	0	0
CAMK4	0	0.313332	0.26	0.098	0	0
RPS18	0	0.312432	1	0.998	0	0
RPL14	0	0.310047	0.997	0.982	0	0
NPM1	0	0.30996	0.928	0.775	0	0
TNFAIP8	0	0.308735	0.412	0.226	0	0
RPS17	0	0.308379	0.997	0.984	0	0
RPL10	0	0.307777	1	0.998	0	0
PIK3IP1	0	0.305606	0.512	0.271	0	0
ACAP1	0	0.305272	0.611	0.378	0	0
CD3E	0	0.300291	0.681	0.383	0	0
RPL11	0	0.294771	1	0.997	0	0
EIF3E	0	0.293418	0.858	0.682	0	0
GPR183	0	0.293404	0.464	0.233	0	0
RPL22	0	0.293375	0.989	0.937	0	0
RPS16	0	0.293259	0.998	0.984	0	0
RPL23A	0	0.291687	1	0.995	0	0
PEBP1	0	0.290496	0.515	0.309	0	0
PRDX2	0	0.290175	0.395	0.209	0	0
RPS2	0	0.289565	1	0.996	0	0
RPS7	0	0.287584	0.998	0.979	0	0
RPL3	0	0.287371	0.999	0.992	0	0
SFXN1	0	0.285455	0.264	0.119	0	0
RPL37	0	0.281681	0.999	0.991	0	0
LAT	0	0.28162	0.469	0.26	0	0
RPL19	0	0.278958	0.999	0.995	0	0
CD6	0	0.27821	0.33	0.155	0	0
RPL7A	0	0.277496	0.99	0.943	0	0
RPL31	0	0.275497	1	0.993	0	0
RPLP2	0	0.274492	1	0.997	0	0
RPL32	0	0.274049	1	0.998	0	0
VIM	0	0.271177	0.88	0.686	0	0
RPL7	0	0.267871	0.999	0.992	0	0
OPTN	0	0.267712	0.343	0.173	0	0
LCK	0	0.265258	0.62	0.361	0	0
RPS14	0	0.258557	1	0.997	0	0
RPS21	0	0.255984	0.994	0.969	0	0
RPS10	0	0.252749	0.974	0.913	0	0
RPL35A	0	0.252699	1	0.995	0	0
RPL24	0	0.252648	0.987	0.949	0	0
CD52	0	0.250272	0.991	0.896	0	0
ODF2L	0	0.277853	0.325	0.163	4.20368e-307	9.30485e-303
RPL17	0	0.251795	0.841	0.691	8.93982e-280	1.97883e-275
AES	0	0.269443	0.647	0.44	1.85494e-277	4.10591e-273
PAG1	0	0.27474	0.326	0.173	2.19214e-275	4.85231e-271
SOD1	0	0.268375	0.691	0.486	5.10894e-273	1.13086e-268
TRBC1	0	0.381938	0.551	0.365	3.1926e-271	7.06682e-267
AAK1	0	0.252676	0.551	0.349	3.54478e-263	7.84637e-259
TRAF3IP3	0	0.276256	0.57	0.38	1.39333e-252	3.08414e-248
FYB	0	0.286448	0.727	0.53	4.3178e-250	9.55745e-246
EML4	0	0.250537	0.417	0.248	5.55924e-246	1.23054e-241
CYLD	0	0.258551	0.38	0.221	4.74602e-243	1.05053e-238
SELL	0	0.299044	0.523	0.354	2.54008e-232	5.62247e-228
CDKN1B	0	0.251705	0.346	0.2	2.12081e-226	4.69442e-222
ZFP36L2	0	0.267994	0.679	0.517	2.73577e-205	6.05562e-201
CCR7	1	0.954877	0.559	0.101	0	0
PIK3IP1	1	0.765595	0.643	0.259	0	0
LEF1	1	0.72636	0.386	0.073	0	0
EEF1B2	1	0.725132	0.95	0.785	0	0
NOSIP	1	0.702419	0.612	0.272	0	0
LTB	1	0.698758	0.9	0.438	0	0
IL7R	1	0.68508	0.735	0.286	0	0
LDHB	1	0.680603	0.837	0.505	0	0
RPS12	1	0.661928	1	0.996	0	0
C6orf48	1	0.644868	0.719	0.422	0	0
RPS3A	1	0.636634	0.998	0.986	0	0
RPL9	1	0.627825	0.997	0.98	0	0
SELL	1	0.627159	0.675	0.338	0	0
OXNAD1	1	0.611846	0.35	0.083	0	0
MAL	1	0.605687	0.325	0.067	0	0
TCF7	1	0.600784	0.521	0.213	0	0
RPS6	1	0.591532	1	0.996	0	0
RPL30	1	0.576394	0.999	0.992	0	0
RPS5	1	0.576063	0.988	0.948	0	0
TRABD2A	1	0.569297	0.279	0.051	0	0
RPS25	1	0.560154	0.999	0.99	0	0
RPS13	1	0.559532	0.998	0.988	0	0
RPL5	1	0.559467	0.99	0.941	0	0
RPL22	1	0.550066	0.991	0.937	0	0
RPL31	1	0.549633	1	0.993	0	0
RPL32	1	0.548045	1	0.998	0	0
NELL2	1	0.544363	0.269	0.045	0	0
NPM1	1	0.539754	0.934	0.777	0	0
RPS8	1	0.535722	0.999	0.989	0	0
CD27	1	0.532904	0.476	0.177	0	0
LEPROTL1	1	0.531915	0.726	0.428	0	0
RPL13	1	0.531573	1	0.998	0	0
NUCB2	1	0.531509	0.414	0.166	0	0
RPLP2	1	0.530372	1	0.997	0	0
RCAN3	1	0.529463	0.33	0.099	0	0
RPS23	1	0.514198	0.998	0.992	0	0
TXK	1	0.512546	0.261	0.052	0	0
RPS20	1	0.505724	0.999	0.983	0	0
RPSA	1	0.504308	0.981	0.913	0	0
TPT1	1	0.501831	0.995	0.976	0	0
EIF3E	1	0.495548	0.866	0.684	0	0
RPL21	1	0.485905	1	0.999	0	0
RPL10A	1	0.483584	0.996	0.977	0	0
RPL4	1	0.480863	0.972	0.905	0	0
EEF1A1	1	0.479772	0.999	0.997	0	0
RPS14	1	0.478857	1	0.997	0	0
SATB1	1	0.477831	0.319	0.112	0	0
RPS27A	1	0.477533	1	0.997	0	0
RPL38	1	0.476303	0.997	0.982	0	0
LDLRAP1	1	0.475958	0.266	0.069	0	0
TXNIP	1	0.473542	0.931	0.805	0	0
GLTSCR2	1	0.472772	0.895	0.74	0	0
RPL34	1	0.472471	1	0.999	0	0
RPS16	1	0.471118	0.996	0.985	0	0
RPL35A	1	0.469502	0.999	0.995	0	0
SARAF	1	0.466545	0.909	0.748	0	0
RPS21	1	0.456825	0.994	0.97	0	0
SNHG8	1	0.45589	0.62	0.383	0	0
RPL19	1	0.452454	1	0.995	0	0
RPS15A	1	0.451728	1	0.996	0	0
RGS10	1	0.451238	0.543	0.308	0	0
RPS4Y1	1	0.444416	0.824	0.657	0	0
RPL11	1	0.440513	1	0.997	0	0
FOXP1	1	0.440209	0.554	0.318	0	0
RPL14	1	0.433713	0.997	0.982	0	0
CAMK4	1	0.430231	0.283	0.098	0	0
RPL37	1	0.42951	0.999	0.991	0	0
SERINC5	1	0.427531	0.267	0.096	0	0
RPS3	1	0.427461	0.997	0.992	0	0
RPL7	1	0.426554	0.998	0.992	0	0
GIMAP7	1	0.423885	0.478	0.26	0	0
RPS28	1	0.421051	1	0.997	0	0
RPL18	1	0.418566	0.996	0.977	0	0
RPLP0	1	0.41434	0.965	0.886	0	0
RPL23	1	0.412686	0.985	0.942	0	0
LINC00861	1	0.411694	0.357	0.157	0	0
RPS18	1	0.409952	1	0.998	0	0
RPL27	1	0.409571	0.993	0.978	0	0
RPS29	1	0.406048	1	0.998	0	0
CD7	1	0.405131	0.576	0.292	0	0
RPS4X	1	0.403277	0.998	0.989	0	0
RPL3	1	0.399086	0.999	0.992	0	0
RPS17	1	0.397192	0.997	0.984	0	0
RPL7A	1	0.390321	0.983	0.945	0	0
RPL23A	1	0.387296	0.999	0.995	0	0
RPL24	1	0.386013	0.986	0.95	0	0
EIF4B	1	0.385741	0.595	0.4	0	0
RPL10	1	0.385245	1	0.998	0	0
BCL11B	1	0.374551	0.312	0.14	0	0
RPL37A	1	0.369595	0.998	0.99	0	0
GYPC	1	0.369515	0.561	0.352	0	0
TOMM7	1	0.36875	0.904	0.799	0	0
RPL29	1	0.366784	0.996	0.978	0	0
RPL13A	1	0.364301	1	0.998	0	0
RPL12	1	0.363714	0.998	0.993	0	0
RPL36A	1	0.353902	0.958	0.893	0	0
RPL27A	1	0.352552	1	0.996	0	0
RPS27	1	0.350745	1	0.999	0	0
MGAT4A	1	0.349535	0.448	0.241	0	0
FLT3LG	1	0.342547	0.267	0.117	0	0
RPL36	1	0.338664	0.999	0.992	0	0
RPLP1	1	0.333243	0.999	0.998	0	0
RPS10	1	0.323297	0.967	0.915	0	0
RPL18A	1	0.322273	0.999	0.996	0	0
NACA	1	0.313395	0.967	0.919	0	0
RPL6	1	0.313001	0.994	0.98	0	0
RPL39	1	0.308122	1	0.997	0	0
RPL17	1	0.299817	0.826	0.695	0	0
RPS2	1	0.285649	0.999	0.996	0	0
CD3E	1	0.281125	0.636	0.393	0	0
TRAC	1	0.280438	0.797	0.49	0	0
RPS7	1	0.26597	0.994	0.98	0	0
RPL26	1	0.264153	0.999	0.996	0	0
GNB2L1	1	0.263053	0.971	0.936	0	0
RPL35	1	0.262904	0.998	0.992	0	0
TMEM123	1	0.358426	0.589	0.393	9.91408e-307	2.19448e-302
AAK1	1	0.346826	0.552	0.352	4.07894e-303	9.02873e-299
LBH	1	0.311714	0.369	0.196	1.7754e-282	3.92986e-278
ZNF90	1	0.396346	0.569	0.402	2.7178e-275	6.01586e-271
ATM	1	0.337295	0.462	0.286	4.02454e-258	8.90832e-254
GCC2	1	0.354268	0.437	0.267	4.3856e-258	9.70753e-254
EVL	1	0.267517	0.727	0.533	2.49474e-254	5.52212e-250
CD8B	1	0.340351	0.366	0.203	1.5504e-250	3.4318e-246
NBEAL1	1	0.277715	0.89	0.791	1.5787e-242	3.49446e-238
GIMAP1	1	0.304278	0.273	0.139	2.11748e-242	4.68704e-238
ST13	1	0.326053	0.519	0.358	1.58862e-228	3.51642e-224
FCMR	1	0.261798	0.281	0.145	6.2968e-223	1.3938e-218
TRAF3IP3	1	0.308437	0.556	0.385	1.53249e-221	3.39217e-217
SVIP	1	0.288059	0.372	0.216	6.09339e-221	1.34877e-216
C12orf57	1	0.28624	0.53	0.363	4.07043e-217	9.00989e-213
ACAP1	1	0.266168	0.566	0.387	2.21004e-206	4.89193e-202
GABPB1-AS1	1	0.322136	0.335	0.197	1.21839e-201	2.69691e-197
PNISR	1	0.265011	0.731	0.59	1.01629e-196	2.24956e-192
EIF3H	1	0.26894	0.686	0.55	2.66546e-190	5.90001e-186
FBL	1	0.279365	0.414	0.271	1.0406e-186	2.30337e-182
RSL1D1	1	0.294096	0.492	0.344	3.16661e-185	7.00928e-181
PRMT2	1	0.253645	0.471	0.315	1.29518e-182	2.86689e-178
EPB41L4A-AS1	1	0.251698	0.306	0.181	5.90355e-174	1.30675e-169
NDFIP1	1	0.277885	0.39	0.254	6.85752e-174	1.51791e-169
UXT	1	0.252179	0.562	0.438	2.14422e-146	4.74623e-142
GZMK	2	1.52039	0.61	0.092	0	0
CMC1	2	1.01155	0.555	0.198	0	0
CD8B	2	0.85033	0.561	0.181	0	0
CCL5	2	0.815333	0.971	0.431	0	0
CD8A	2	0.773896	0.569	0.186	0	0
LYAR	2	0.761065	0.658	0.278	0	0
GZMA	2	0.739847	0.766	0.296	0	0
GZMM	2	0.602104	0.62	0.293	0	0
KLRG1	2	0.559038	0.353	0.123	0	0
TRAC	2	0.554007	0.837	0.486	0	0
IL32	2	0.528993	0.969	0.625	0	0
PIK3R1	2	0.527346	0.545	0.301	0	0
CD3D	2	0.518909	0.898	0.545	0	0
TRBC2	2	0.515934	0.748	0.488	0	0
IL7R	2	0.501401	0.564	0.307	0	0
TRGC2	2	0.487142	0.363	0.141	0	0
ATG2A	2	0.470584	0.327	0.153	0	0
CST7	2	0.470066	0.781	0.35	0	0
CXCR4	2	0.459129	0.911	0.739	0	0
CD3E	2	0.429628	0.66	0.391	0	0
CD2	2	0.425213	0.639	0.382	0	0
SH2D1A	2	0.413339	0.319	0.143	0	0
LCK	2	0.401403	0.611	0.368	0	0
HCST	2	0.392319	0.876	0.668	0	0
NKG7	2	0.39219	0.888	0.427	0	0
CTSW	2	0.391357	0.573	0.263	0	0
PPP2R5C	2	0.380914	0.694	0.503	0	0
DUSP2	2	0.378537	0.35	0.173	0	0
SYNE2	2	0.365463	0.48	0.278	0	0
CD3G	2	0.338151	0.657	0.407	0	0
HLA-A	2	0.332589	0.996	0.975	0	0
HLA-B	2	0.286434	0.999	0.995	0	0
CD69	2	0.251824	0.795	0.581	0	0
C12orf75	2	0.302809	0.476	0.268	4.34992e-304	9.62855e-300
ACAP1	2	0.346029	0.574	0.387	3.76578e-286	8.33556e-282
JUN	2	0.33255	0.876	0.778	1.13034e-283	2.502e-279
AC092580.4	2	0.270201	0.378	0.197	7.53373e-276	1.66759e-271
PRKCH	2	0.323087	0.349	0.192	1.182e-253	2.61635e-249
FYN	2	0.358731	0.41	0.248	1.11704e-252	2.47257e-248
LAT	2	0.323129	0.443	0.267	2.00087e-252	4.42892e-248
SRSF7	2	0.332756	0.695	0.57	9.18221e-232	2.03248e-227
CD99	2	0.263251	0.645	0.461	4.23943e-230	9.38399e-226
CD7	2	0.280663	0.481	0.304	1.71115e-223	3.78763e-219
CD27	2	0.32295	0.338	0.194	1.1635e-217	2.5754e-213
RARRES3	2	0.28713	0.619	0.456	7.21767e-214	1.59763e-209
LITAF	2	0.271415	0.64	0.492	1.45445e-203	3.21942e-199
SAMD3	2	0.263678	0.29	0.156	1.59184e-202	3.52354e-198
TNFAIP3	2	0.291458	0.536	0.382	7.7095e-190	1.7065e-185
RUNX3	2	0.280306	0.341	0.208	1.74973e-178	3.87303e-174
IL2RG	2	0.258794	0.588	0.435	2.28004e-176	5.04688e-172
ITM2A	2	0.299957	0.409	0.266	1.63959e-172	3.62924e-168
NUCB2	2	0.283952	0.301	0.18	2.3621e-168	5.22852e-164
STK17A	2	0.252163	0.437	0.295	2.299e-159	5.08884e-155
C9orf142	2	0.268304	0.388	0.261	1.12398e-150	2.48793e-146
EML4	2	0.260118	0.378	0.256	1.12737e-143	2.49543e-139
ZFP36L2	2	0.269555	0.639	0.524	5.34352e-140	1.18279e-135
PBXIP1	2	0.253332	0.283	0.177	9.37455e-131	2.07506e-126
GNLY	3	2.06688	0.958	0.292	0	0
TRDC	3	1.8706	0.641	0.041	0	0
GZMB	3	1.73353	0.896	0.189	0	0
FGFBP2	3	1.65186	0.845	0.188	0	0
PRF1	3	1.47133	0.733	0.179	0	0
NKG7	3	1.43085	0.997	0.42	0	0
KLRF1	3	1.42309	0.479	0.031	0	0
KLRD1	3	1.4063	0.81	0.188	0	0
CST7	3	1.33531	0.926	0.338	0	0
CTSW	3	1.33465	0.79	0.243	0	0
GZMH	3	1.32991	0.892	0.24	0	0
HOPX	3	1.32394	0.658	0.163	0	0
CD247	3	1.20106	0.623	0.222	0	0
SPON2	3	1.19591	0.42	0.072	0	0
KLRC2	3	1.13312	0.315	0.017	0	0
CCL5	3	1.10261	0.984	0.434	0	0
CCL4	3	1.04413	0.675	0.231	0	0
TRGC1	3	1.03865	0.312	0.073	0	0
CMC1	3	1.01977	0.519	0.205	0	0
CLIC3	3	1.00576	0.378	0.084	0	0
FCGR3A	3	1.00124	0.613	0.137	0	0
GZMA	3	0.970345	0.786	0.298	0	0
ADGRG1	3	0.817493	0.314	0.051	0	0
C1orf21	3	0.801696	0.338	0.07	0	0
S1PR5	3	0.795608	0.322	0.062	0	0
AC092580.4	3	0.762811	0.465	0.189	0	0
TRGC2	3	0.761545	0.366	0.143	0	0
APMAP	3	0.760522	0.393	0.145	0	0
TTC38	3	0.745673	0.264	0.046	0	0
CD7	3	0.74268	0.554	0.298	0	0
PRSS23	3	0.737519	0.278	0.048	0	0
C12orf75	3	0.717679	0.565	0.26	0	0
FCRL6	3	0.709572	0.288	0.06	0	0
HCST	3	0.704215	0.875	0.67	0	0
PYHIN1	3	0.69879	0.389	0.153	0	0
SYTL3	3	0.691696	0.352	0.128	0	0
MATK	3	0.66315	0.298	0.086	0	0
CEP78	3	0.659423	0.279	0.084	0	0
DSTN	3	0.657525	0.481	0.28	0	0
KLRB1	3	0.652981	0.3	0.138	0	0
CHST12	3	0.644994	0.387	0.175	0	0
HLA-B	3	0.642268	1	0.995	0	0
EFHD2	3	0.629156	0.401	0.21	0	0
ABHD17A	3	0.624864	0.341	0.154	0	0
CCL4L2	3	0.620858	0.346	0.128	0	0
GZMM	3	0.612475	0.563	0.302	0	0
IFITM2	3	0.60374	0.823	0.628	0	0
CD63	3	0.60057	0.551	0.353	0	0
LITAF	3	0.579162	0.671	0.49	0	0
SYNE2	3	0.576516	0.477	0.28	0	0
CD99	3	0.570926	0.664	0.461	0	0
MYO1F	3	0.566311	0.561	0.37	0	0
C5orf56	3	0.565196	0.321	0.159	0	0
IL32	3	0.563452	0.905	0.635	0	0
PPP2R5C	3	0.561022	0.688	0.505	0	0
PTPN7	3	0.555962	0.355	0.191	0	0
SAMD3	3	0.550745	0.327	0.153	0	0
RUNX3	3	0.5484	0.374	0.206	0	0
ZEB2	3	0.534802	0.526	0.324	0	0
TPST2	3	0.528432	0.312	0.153	0	0
SYNE1	3	0.519078	0.278	0.131	0	0
RHOC	3	0.515409	0.316	0.144	0	0
ID2	3	0.513956	0.714	0.504	0	0
ITGB2	3	0.509743	0.613	0.488	0	0
RARRES3	3	0.498493	0.607	0.459	0	0
UBB	3	0.498203	0.905	0.82	0	0
HLA-A	3	0.485537	0.994	0.976	0	0
HLA-C	3	0.484702	0.995	0.98	0	0
2021-09-07	3	0.472745	0.667	0.553	0	0
CALM1	3	0.431617	0.859	0.775	0	0
ARPC2	3	0.395692	0.859	0.796	0	0
PFN1	3	0.369538	0.948	0.912	0	0
TRBC1	3	0.354265	0.62	0.363	0	0
B2M	3	0.333771	1	1	0	0
HLA-E	3	0.327716	0.956	0.932	0	0
CYBA	3	0.322225	0.92	0.855	0	0
CFL1	3	0.318498	0.895	0.862	0	0
MALAT1	3	0.291318	1	1	0	0
BIN2	3	0.492781	0.546	0.414	2.58061e-301	5.71217e-297
PLAC8	3	0.460049	0.589	0.444	1.16117e-296	2.57024e-292
FYN	3	0.528093	0.403	0.251	2.34239e-292	5.18487e-288
LYAR	3	0.43648	0.478	0.301	3.37282e-287	7.46574e-283
ARPC5L	3	0.518304	0.382	0.234	9.13292e-281	2.02157e-276
PRDM1	3	0.508568	0.255	0.121	1.38881e-280	3.07413e-276
AKNA	3	0.519953	0.363	0.218	2.20851e-271	4.88854e-267
PRKCH	3	0.48528	0.339	0.194	2.28991e-266	5.06871e-262
ZAP70	3	0.474165	0.293	0.158	1.68181e-254	3.72269e-250
MBP	3	0.512549	0.397	0.267	1.52775e-237	3.38167e-233
MT-ATP6	3	0.268632	0.977	0.969	6.97046e-236	1.54291e-231
MYL12A	3	0.286672	0.858	0.843	1.33324e-223	2.95112e-219
GNG2	3	0.474502	0.307	0.182	1.14442e-216	2.53318e-212
IL2RG	3	0.386897	0.548	0.441	2.28775e-200	5.06394e-196
IRF1	3	0.405932	0.54	0.436	1.9043e-189	4.21516e-185
PRMT2	3	0.4495	0.429	0.322	1.05469e-185	2.33455e-181
MT-ND5	3	0.319394	0.83	0.816	1.02828e-183	2.27609e-179
DHRS7	3	0.443264	0.346	0.238	3.19985e-174	7.08287e-170
C9orf142	3	0.417879	0.374	0.264	3.1241e-170	6.91519e-166
FLNA	3	0.426344	0.429	0.325	8.22752e-168	1.82116e-163
CH17-189H20.1	3	0.416457	0.26	0.155	1.54281e-166	3.41501e-162
MYL12B	3	0.30248	0.687	0.652	1.6482e-166	3.6483e-162
RBM39	3	0.316812	0.676	0.639	1.88933e-166	4.18204e-162
DBI	3	0.361107	0.536	0.461	4.37997e-156	9.69506e-152
APOBEC3G	3	0.391619	0.304	0.199	4.51025e-150	9.98343e-146
RP5-1171I10.5	3	0.419994	0.356	0.256	3.3617e-145	7.44111e-141
RAC2	3	0.353339	0.579	0.533	1.09803e-141	2.43049e-137
DOK2	3	0.392453	0.352	0.252	5.22865e-140	1.15736e-135
NDUFB7	3	0.383455	0.454	0.38	3.84623e-138	8.51362e-134
LCK	3	0.319655	0.488	0.383	9.08503e-136	2.01097e-131
GUK1	3	0.30433	0.579	0.534	3.46127e-128	7.66152e-124
RNF213	3	0.346563	0.508	0.437	3.75141e-128	8.30374e-124
JAK1	3	0.364655	0.481	0.417	1.96648e-127	4.35281e-123
DDIT4	3	0.406421	0.396	0.305	9.09158e-127	2.01242e-122
CALR	3	0.373354	0.458	0.384	1.42168e-124	3.14689e-120
ARL4C	3	0.362829	0.451	0.364	1.73237e-123	3.83459e-119
CLIC1	3	0.260762	0.645	0.584	3.63918e-121	8.05532e-117
PCSK7	3	0.365898	0.444	0.366	7.36935e-121	1.63121e-116
SKAP1	3	0.358439	0.276	0.188	4.44233e-115	9.8331e-111
SLC9A3R1	3	0.351164	0.254	0.173	5.5e-105	1.21742e-100
SUN2	3	0.344378	0.266	0.186	5.98965e-99	1.32581e-94
PIP4K2A	3	0.372319	0.312	0.234	1.05125e-97	2.32695e-93
C20orf24	3	0.361724	0.328	0.253	5.07202e-96	1.12269e-91
NCL	3	0.335516	0.505	0.466	8.79166e-95	1.94603e-90
TECR	3	0.514293	0.315	0.246	3.72338e-93	8.2417e-89
SCP2	3	0.347568	0.369	0.306	4.23874e-91	9.38246e-87
LSP1	3	0.279955	0.552	0.519	1.69662e-90	3.75547e-86
MYO1G	3	0.339931	0.38	0.315	8.23952e-89	1.82382e-84
WIPF1	3	0.319766	0.423	0.364	1.65192e-88	3.65652e-84
CLEC2B	3	0.273235	0.5	0.444	1.13077e-86	2.50295e-82
PPP1R18	3	0.341625	0.321	0.252	5.41005e-86	1.19751e-81
TCF25	3	0.331742	0.442	0.396	1.4049e-84	3.10974e-80
CAST	3	0.311592	0.488	0.441	2.97209e-84	6.57872e-80
FAM49B	3	0.323817	0.446	0.4	2.08218e-83	4.6089e-79
BTN3A2	3	0.34764	0.289	0.221	2.12731e-83	4.70881e-79
PDIA3	3	0.316465	0.457	0.414	3.96088e-81	8.7674e-77
IDH2	3	0.313904	0.293	0.223	4.03256e-81	8.92606e-77
ETS1	3	0.34906	0.351	0.283	4.21244e-81	9.32423e-77
AAK1	3	0.292857	0.424	0.368	3.54192e-76	7.84003e-72
RORA	3	0.269622	0.326	0.25	1.23617e-73	2.73627e-69
GPR65	3	0.333971	0.268	0.203	1.29297e-72	2.86199e-68
ANXA6	3	0.29831	0.357	0.297	8.29982e-72	1.83716e-67
HMGN3	3	0.319337	0.347	0.294	1.13917e-67	2.52154e-63
DDX6	3	0.327563	0.341	0.286	1.82151e-67	4.0319e-63
NDUFB2	3	0.296221	0.461	0.432	2.28008e-67	5.04695e-63
YWHAQ	3	0.290703	0.387	0.335	2.51736e-67	5.57217e-63
PPP1CA	3	0.261717	0.486	0.453	5.36442e-67	1.18742e-62
HLA-F	3	0.276201	0.47	0.442	5.10596e-65	1.13021e-60
SPN	3	0.315617	0.262	0.201	6.13559e-65	1.35811e-60
BSG	3	0.310063	0.34	0.289	4.14843e-64	9.18256e-60
PIK3R1	3	0.283768	0.38	0.321	1.62474e-61	3.59636e-57
DNAJB6	3	0.294101	0.409	0.368	3.24717e-61	7.18761e-57
ITGB7	3	0.303971	0.265	0.208	2.93549e-60	6.4977e-56
IFITM1	3	0.272734	0.275	0.214	3.23326e-58	7.15682e-54
RAP1B	3	0.291545	0.367	0.324	8.06889e-55	1.78605e-50
OSTF1	3	0.298727	0.355	0.315	4.56882e-54	1.01131e-49
ATM	3	0.298516	0.346	0.301	4.35419e-53	9.638e-49
TMED9	3	0.278696	0.287	0.239	2.04308e-50	4.52235e-46
SIGIRR	3	0.286384	0.276	0.226	6.43063e-50	1.42342e-45
TGFB1	3	0.284978	0.302	0.259	5.64122e-48	1.24868e-43
PRPF38B	3	0.280592	0.402	0.379	5.245e-44	1.16098e-39
CFLAR	3	0.264867	0.331	0.293	7.80127e-43	1.72681e-38
AKAP13	3	0.270022	0.347	0.317	2.82022e-40	6.24255e-36
SF3B2	3	0.259973	0.366	0.344	2.56016e-38	5.6669e-34
ADGRE5	3	0.264725	0.315	0.278	5.21846e-38	1.15511e-33
TBC1D10C	3	0.259121	0.328	0.294	2.42232e-37	5.36181e-33
TSC22D4	3	0.258959	0.272	0.237	2.1294e-34	4.71343e-30
PPP1R12A	3	0.254875	0.27	0.236	2.93654e-32	6.50002e-28
MGEA5	3	0.261544	0.319	0.294	2.13172e-31	4.71855e-27
TLN1	3	0.254491	0.271	0.24	7.24783e-31	1.60431e-26
GZMH	4	1.45115	0.922	0.245	0	0
FGFBP2	4	1.38014	0.818	0.198	0	0
NKG7	4	1.25889	0.997	0.426	0	0
GZMB	4	1.25809	0.824	0.204	0	0
GNLY	4	1.14499	0.933	0.302	0	0
CST7	4	0.987644	0.875	0.349	0	0
CCL5	4	0.964931	0.994	0.44	0	0
AC092580.4	4	0.958198	0.528	0.186	0	0
CD8A	4	0.914599	0.505	0.199	0	0
IFNG	4	0.828385	0.29	0.095	0	0
C12orf75	4	0.804226	0.577	0.263	0	0
PRF1	4	0.781551	0.553	0.202	0	0
PRSS23	4	0.77511	0.275	0.051	0	0
KLRD1	4	0.772782	0.564	0.218	0	0
ITGB1	4	0.756937	0.574	0.35	0	0
TRGC2	4	0.722669	0.371	0.145	0	0
CD3D	4	0.705805	0.866	0.555	0	0
TRBC1	4	0.694895	0.564	0.371	0	0
GZMA	4	0.676748	0.707	0.311	0	0
CTSW	4	0.666084	0.569	0.27	0	0
CD3G	4	0.657968	0.655	0.413	0	0
CCL4	4	0.647066	0.6	0.243	0	0
CD99	4	0.615702	0.654	0.464	0	0
PPP2R5C	4	0.565089	0.678	0.508	0	0
GZMM	4	0.563993	0.522	0.309	0	0
SYTL3	4	0.554869	0.29	0.137	0	0
IL32	4	0.543625	0.941	0.635	0	0
KLRG1	4	0.532688	0.3	0.132	0	0
LYAR	4	0.516403	0.488	0.302	0	0
HCST	4	0.475176	0.805	0.679	0	0
CD52	4	0.467116	0.978	0.901	0	0
HLA-C	4	0.464979	0.994	0.98	0	0
HLA-B	4	0.43713	0.999	0.995	0	0
B2M	4	0.432855	1	1	0	0
MALAT1	4	0.380222	1	1	0	0
TSC22D3	4	0.37052	0.895	0.84	0	0
SH3BGRL3	4	0.361549	0.923	0.864	0	0
UBB	4	0.342237	0.863	0.825	0	0
RPS26	4	0.314228	0.995	0.986	0	0
HLA-A	4	0.282796	0.981	0.977	0	0
S100A4	4	0.266493	0.969	0.803	0	0
LITAF	4	0.487745	0.622	0.497	1.69713e-306	3.75659e-302
CHST12	4	0.564759	0.338	0.182	5.52203e-297	1.2223e-292
HLA-E	4	0.284406	0.948	0.933	2.26255e-294	5.00814e-290
ANXA1	4	0.391246	0.729	0.561	3.29994e-286	7.30443e-282
ID2	4	0.420195	0.678	0.51	2.28657e-283	5.06132e-279
CD8B	4	0.506243	0.379	0.205	2.39542e-283	5.30226e-279
PYHIN1	4	0.515736	0.316	0.162	1.78348e-279	3.94773e-275
PATL2	4	0.533641	0.253	0.117	3.27341e-271	7.2457e-267
CLEC2B	4	0.554003	0.558	0.439	1.25121e-267	2.76955e-263
TRAC	4	0.347637	0.703	0.506	6.99015e-264	1.54727e-259
RORA	4	0.529902	0.395	0.244	1.67916e-254	3.71682e-250
CD2	4	0.454077	0.549	0.396	6.12901e-254	1.35666e-249
CALM1	4	0.323173	0.812	0.781	2.79958e-233	6.19687e-229
PTPN7	4	0.546142	0.328	0.196	2.26817e-219	5.0206e-215
TRBC2	4	0.431492	0.636	0.504	4.74236e-217	1.04972e-212
SAMD3	4	0.471094	0.29	0.158	4.49826e-216	9.9569e-212
HOPX	4	0.389847	0.35	0.198	1.89606e-214	4.19693e-210
PTPRC	4	0.286093	0.812	0.793	2.88725e-185	6.39093e-181
SYNE2	4	0.429528	0.414	0.288	1.3877e-180	3.07167e-176
H3F3B	4	0.319858	0.971	0.969	1.98251e-178	4.38829e-174
LINC00152	4	0.537339	0.293	0.18	3.41829e-172	7.56638e-168
CLEC2D	4	0.404891	0.546	0.446	6.68584e-171	1.47991e-166
ZEB2	4	0.397449	0.457	0.333	8.20042e-164	1.81516e-159
AKNA	4	0.465781	0.327	0.223	5.0872e-149	1.12605e-144
CD3E	4	0.345012	0.518	0.41	3.11078e-146	6.88571e-142
MYO1F	4	0.38545	0.468	0.381	4.99832e-131	1.10638e-126
MYL12B	4	0.296156	0.669	0.654	6.50102e-130	1.439e-125
APOBEC3G	4	0.422662	0.298	0.201	6.48868e-129	1.43627e-124
C9orf142	4	0.434308	0.358	0.267	6.61101e-128	1.46335e-123
PPDPF	4	0.299365	0.675	0.666	2.38995e-123	5.29016e-119
TNFAIP3	4	0.382018	0.478	0.391	6.68421e-118	1.47955e-113
APMAP	4	0.37571	0.254	0.161	1.3942e-117	3.08606e-113
DSTN	4	0.420886	0.377	0.292	7.2191e-117	1.59795e-112
YWHAQ	4	0.414851	0.405	0.334	2.11081e-111	4.67228e-107
RUNX3	4	0.405585	0.303	0.214	3.01182e-111	6.66666e-107
BIN2	4	0.354605	0.474	0.422	3.60851e-101	7.98744e-97
IL2RG	4	0.320792	0.503	0.446	2.04053e-96	4.51671e-92
EFHD2	4	0.376479	0.301	0.221	1.71255e-93	3.79072e-89
RARRES3	4	0.301907	0.518	0.469	6.00166e-93	1.32847e-88
SRSF7	4	0.272001	0.592	0.582	3.65793e-79	8.09683e-75
LCK	4	0.275409	0.456	0.387	1.1211e-77	2.48154e-73
VAMP2	4	0.275524	0.571	0.577	6.4193e-71	1.42091e-66
2021-09-07	4	0.27198	0.563	0.564	2.14048e-67	4.73796e-63
HMGB2	4	0.260394	0.506	0.483	8.54594e-66	1.89164e-61
RAP1B	4	0.338702	0.368	0.325	3.35621e-62	7.42896e-58
FLNA	4	0.335089	0.378	0.331	6.49942e-62	1.43865e-57
DNAJB6	4	0.369742	0.401	0.369	7.90768e-61	1.75037e-56
ARL4C	4	0.303313	0.415	0.369	2.92146e-59	6.46665e-55
TUBA4A	4	0.333919	0.329	0.276	6.65418e-59	1.4729e-54
ARPC5L	4	0.321347	0.299	0.244	1.9286e-57	4.26895e-53
LAT	4	0.285565	0.337	0.28	9.28493e-57	2.05522e-52
PRKCH	4	0.298422	0.263	0.203	1.11846e-56	2.47571e-52
FKBP11	4	0.310234	0.253	0.196	1.55642e-52	3.44514e-48
C20orf24	4	0.351683	0.3	0.257	4.05936e-49	8.98538e-45
AES	4	0.260911	0.48	0.464	2.01204e-47	4.45366e-43
CALR	4	0.309414	0.41	0.389	4.31947e-45	9.56114e-41
KLF3	4	0.317455	0.349	0.32	1.49075e-42	3.29977e-38
SELK	4	0.257977	0.474	0.474	2.29818e-40	5.08701e-36
PCSK7	4	0.273206	0.389	0.372	1.30749e-35	2.89414e-31
HLA-F	4	0.264076	0.442	0.445	2.1343e-35	4.72427e-31
IFITM1	4	0.285083	0.256	0.216	3.65794e-34	8.09685e-30
PRMT2	4	0.283729	0.352	0.33	4.59096e-33	1.01621e-28
MGAT4A	4	0.273089	0.295	0.26	9.07326e-32	2.00837e-27
MYO1G	4	0.271794	0.34	0.32	2.47288e-30	5.47371e-26
PMAIP1	4	0.469254	0.275	0.243	7.07017e-29	1.56498e-24
HSPA5	4	0.295911	0.353	0.334	2.2568e-28	4.99544e-24
RABAC1	4	0.267406	0.349	0.338	5.17544e-28	1.14558e-23
DHRS7	4	0.273596	0.272	0.246	9.90226e-26	2.19186e-21
SCP2	4	0.265178	0.321	0.311	3.12601e-23	6.91942e-19
RGS1	4	0.266038	0.266	0.239	4.88983e-19	1.08236e-14
SAMSN1	4	0.25555	0.277	0.263	1.46419e-15	3.24098e-11
C1orf56	4	0.264968	0.263	0.256	1.03267e-08	0.000228583
LYZ	5	2.27521	1	0.232	0	0
S100A9	5	2.15322	0.993	0.19	0	0
RP11-1143G9.4	5	2.04969	0.993	0.151	0	0
S100A8	5	2.01636	0.985	0.175	0	0
S100A12	5	1.80021	0.782	0.071	0	0
VCAN	5	1.78715	0.854	0.085	0	0
CSTA	5	1.74712	0.91	0.123	0	0
FCN1	5	1.60716	0.96	0.144	0	0
LGALS2	5	1.56026	0.749	0.074	0	0
CXCL8	5	1.54778	0.646	0.083	0	0
CST3	5	1.53841	0.992	0.196	0	0
TYROBP	5	1.5255	0.998	0.269	0	0
CD14	5	1.50909	0.786	0.082	0	0
CTSS	5	1.42981	0.993	0.441	0	0
TYMP	5	1.40682	0.949	0.267	0	0
MNDA	5	1.40401	0.864	0.137	0	0
AP1S2	5	1.31879	0.881	0.247	0	0
G0S2	5	1.31483	0.478	0.07	0	0
GPX1	5	1.31421	0.942	0.308	0	0
MS4A6A	5	1.30745	0.716	0.082	0	0
NEAT1	5	1.29143	0.998	0.723	0	0
KLF4	5	1.27394	0.722	0.111	0	0
CSF3R	5	1.2476	0.628	0.061	0	0
FGL2	5	1.23754	0.772	0.132	0	0
FTL	5	1.23504	1	0.973	0	0
TNFSF13B	5	1.21567	0.703	0.115	0	0
AIF1	5	1.21172	0.969	0.225	0	0
NAMPT	5	1.19224	0.845	0.202	0	0
GRN	5	1.1738	0.775	0.166	0	0
LINC00936	5	1.16501	0.772	0.247	0	0
NPC2	5	1.1598	0.874	0.277	0	0
FOS	5	1.14058	0.999	0.815	0	0
CYBB	5	1.13195	0.709	0.12	0	0
FCER1G	5	1.11268	0.949	0.201	0	0
RNF130	5	1.11232	0.687	0.126	0	0
CLEC7A	5	1.10772	0.683	0.111	0	0
RP11-160E2.6	5	1.09572	0.514	0.127	0	0
PSAP	5	1.07997	0.943	0.378	0	0
CFP	5	1.07424	0.664	0.115	0	0
TSPO	5	1.06914	0.918	0.453	0	0
DUSP6	5	1.05602	0.535	0.088	0	0
RGS2	5	1.04887	0.813	0.311	0	0
TKT	5	1.04322	0.779	0.277	0	0
CFD	5	1.03761	0.804	0.147	0	0
EGR1	5	1.03371	0.41	0.066	0	0
CTD-3252C9.4	5	1.02513	0.629	0.147	0	0
LST1	5	1.02019	0.966	0.215	0	0
SERPINA1	5	1.01834	0.768	0.133	0	0
DUSP1	5	1.00899	0.981	0.625	0	0
FCGRT	5	1.00618	0.677	0.163	0	0
NCF1	5	0.985344	0.648	0.184	0	0
MPEG1	5	0.984063	0.574	0.089	0	0
CPVL	5	0.982708	0.523	0.067	0	0
SAT1	5	0.972829	0.991	0.635	0	0
MCL1	5	0.972009	0.892	0.444	0	0
CLEC12A	5	0.959918	0.592	0.102	0	0
CEBPD	5	0.950051	0.491	0.062	0	0
NCF2	5	0.939156	0.542	0.087	0	0
APLP2	5	0.931457	0.669	0.17	0	0
KLF10	5	0.929607	0.528	0.106	0	0
COTL1	5	0.926378	0.873	0.347	0	0
S100A11	5	0.923853	0.948	0.439	0	0
HLA-DRA	5	0.918007	0.981	0.406	0	0
CH17-373J23.1	5	0.909325	0.453	0.136	0	0
NFKBIA	5	0.904965	0.935	0.566	0	0
BLVRB	5	0.902807	0.564	0.105	0	0
LGALS1	5	0.899361	0.97	0.491	0	0
S100A6	5	0.89621	0.999	0.861	0	0
IL1B	5	0.890313	0.576	0.061	0	0
GSTP1	5	0.880046	0.877	0.438	0	0
KCTD12	5	0.873719	0.451	0.052	0	0
NUP214	5	0.871406	0.52	0.099	0	0
VIM	5	0.868898	0.948	0.69	0	0
CD68	5	0.861682	0.606	0.123	0	0
C1orf162	5	0.858319	0.673	0.204	0	0
FTH1	5	0.857116	1	0.973	0	0
MAFB	5	0.853779	0.475	0.089	0	0
SCO2	5	0.842962	0.497	0.107	0	0
RNASE6	5	0.840508	0.477	0.078	0	0
IER3	5	0.83938	0.41	0.056	0	0
SRGN	5	0.826029	0.994	0.752	0	0
LY96	5	0.823929	0.534	0.134	0	0
FAM26F	5	0.82382	0.513	0.131	0	0
STXBP2	5	0.819231	0.647	0.203	0	0
IGSF6	5	0.81001	0.468	0.078	0	0
ZFP36	5	0.809305	0.962	0.682	0	0
SPI1	5	0.807427	0.652	0.145	0	0
RAB31	5	0.804322	0.442	0.071	0	0
SLC7A7	5	0.794826	0.465	0.077	0	0
TGFBI	5	0.794247	0.424	0.053	0	0
RBP7	5	0.780996	0.33	0.031	0	0
LGALS3	5	0.780322	0.54	0.146	0	0
CTSB	5	0.778916	0.545	0.151	0	0
PYCARD	5	0.775964	0.721	0.27	0	0
PTPRE	5	0.77435	0.581	0.165	0	0
HLA-DMA	5	0.774216	0.65	0.228	0	0
CTSD	5	0.773691	0.669	0.252	0	0
TREM1	5	0.773448	0.386	0.042	0	0
CD36	5	0.764692	0.454	0.066	0	0
ASAH1	5	0.764408	0.659	0.221	0	0
RETN	5	0.763184	0.289	0.046	0	0
ALDH2	5	0.748802	0.382	0.047	0	0
HBEGF	5	0.746891	0.374	0.045	0	0
LY86	5	0.745376	0.465	0.096	0	0
CYP1B1	5	0.744629	0.26	0.021	0	0
CLEC4E	5	0.744338	0.339	0.028	0	0
AP2S1	5	0.743363	0.679	0.274	0	0
ZFP36L1	5	0.743267	0.625	0.274	0	0
GCA	5	0.742868	0.424	0.087	0	0
CD302	5	0.736923	0.41	0.063	0	0
CEBPB	5	0.736907	0.511	0.129	0	0
SLC11A1	5	0.73656	0.447	0.089	0	0
FCGR2A	5	0.732207	0.401	0.065	0	0
CDKN1A	5	0.72937	0.432	0.087	0	0
C10orf54	5	0.728681	0.711	0.289	0	0
LAP3	5	0.726269	0.473	0.143	0	0
TNFAIP2	5	0.721933	0.42	0.06	0	0
FOSB	5	0.715226	0.836	0.475	0	0
IFI30	5	0.713697	0.453	0.097	0	0
CLEC4A	5	0.711066	0.375	0.055	0	0
YBX3	5	0.710612	0.42	0.093	0	0
SOD2	5	0.706015	0.677	0.218	0	0
JAML	5	0.705981	0.514	0.152	0	0
GLRX	5	0.704456	0.624	0.246	0	0
NFKBIZ	5	0.697949	0.6	0.227	0	0
H2AFY	5	0.69459	0.638	0.257	0	0
S100A4	5	0.692886	0.998	0.802	0	0
H3F3A	5	0.692647	0.989	0.848	0	0
CTB-61M7.2	5	0.69158	0.307	0.027	0	0
TALDO1	5	0.689886	0.614	0.254	0	0
MARCKS	5	0.688631	0.403	0.081	0	0
OGFRL1	5	0.687354	0.359	0.053	0	0
CDA	5	0.684492	0.337	0.045	0	0
PLAUR	5	0.680597	0.465	0.095	0	0
FKBP1A	5	0.680336	0.737	0.36	0	0
AGTRAP	5	0.679919	0.461	0.129	0	0
CAPG	5	0.675485	0.426	0.109	0	0
ID1	5	0.673191	0.284	0.038	0	0
FPR1	5	0.670086	0.361	0.055	0	0
WARS	5	0.6694	0.443	0.12	0	0
PLBD1	5	0.66933	0.336	0.046	0	0
RP11-386I14.4	5	0.669171	0.39	0.147	0	0
ATP6V0B	5	0.668986	0.69	0.314	0	0
MGST1	5	0.663405	0.313	0.034	0	0
JUND	5	0.658697	0.69	0.315	0	0
CTSH	5	0.658622	0.433	0.112	0	0
LRRK2	5	0.656929	0.324	0.049	0	0
CPPED1	5	0.651546	0.39	0.082	0	0
SGK1	5	0.650267	0.36	0.078	0	0
OAZ1	5	0.649967	0.992	0.851	0	0
ASGR1	5	0.648047	0.322	0.033	0	0
ANXA1	5	0.647994	0.878	0.551	0	0
SCPEP1	5	0.644321	0.435	0.114	0	0
TIMP1	5	0.643886	0.683	0.255	0	0
STX11	5	0.64108	0.437	0.109	0	0
HLA-DMB	5	0.639439	0.503	0.142	0	0
GAPDH	5	0.636145	0.965	0.797	0	0
SERPINB1	5	0.635691	0.621	0.274	0	0
C5AR1	5	0.634838	0.354	0.065	0	0
DMXL2	5	0.632738	0.326	0.049	0	0
LYN	5	0.628463	0.465	0.125	0	0
MT-ND1	5	0.625654	0.993	0.934	0	0
ODF3B	5	0.624131	0.384	0.084	0	0
HNMT	5	0.620576	0.32	0.043	0	0
RAB11FIP1	5	0.619483	0.424	0.123	0	0
SNX10	5	0.618061	0.396	0.104	0	0
C14orf2	5	0.61761	0.894	0.596	0	0
CRTAP	5	0.612166	0.361	0.072	0	0
FGR	5	0.607223	0.544	0.18	0	0
BNIP3L	5	0.607066	0.473	0.157	0	0
PCBP1	5	0.606806	0.739	0.383	0	0
CNPY3	5	0.605772	0.554	0.223	0	0
SAMHD1	5	0.605208	0.593	0.251	0	0
GLIPR2	5	0.600692	0.478	0.17	0	0
LILRA5	5	0.599118	0.392	0.085	0	0
RAC1	5	0.59572	0.444	0.139	0	0
APOBEC3A	5	0.595198	0.37	0.088	0	0
ARHGEF40	5	0.594382	0.269	0.032	0	0
GLIPR1	5	0.593582	0.6	0.255	0	0
CD300E	5	0.593528	0.352	0.067	0	0
CECR1	5	0.590655	0.394	0.102	0	0
MYADM	5	0.585899	0.569	0.26	0	0
FCGR1A	5	0.584657	0.28	0.031	0	0
LAMTOR4	5	0.583876	0.803	0.483	0	0
LMNA	5	0.583471	0.322	0.095	0	0
SLC43A2	5	0.582844	0.342	0.072	0	0
CD93	5	0.579296	0.278	0.029	0	0
GLUL	5	0.576123	0.443	0.141	0	0
PLSCR1	5	0.574012	0.425	0.133	0	0
METTL9	5	0.573113	0.545	0.257	0	0
RAB32	5	0.572072	0.3	0.043	0	0
EVI2B	5	0.570035	0.759	0.436	0	0
LTA4H	5	0.569231	0.444	0.158	0	0
HSBP1	5	0.56717	0.485	0.17	0	0
CTSZ	5	0.567128	0.371	0.096	0	0
TNFSF10	5	0.565535	0.396	0.133	0	0
ANXA5	5	0.565451	0.626	0.284	0	0
IRAK3	5	0.561829	0.298	0.049	0	0
LILRB3	5	0.559312	0.314	0.058	0	0
IRS2	5	0.557562	0.335	0.09	0	0
DPYSL2	5	0.557453	0.327	0.066	0	0
SULT1A1	5	0.556932	0.314	0.065	0	0
EIF4EBP1	5	0.556718	0.35	0.085	0	0
SLC31A2	5	0.555462	0.315	0.066	0	0
PILRA	5	0.555195	0.382	0.086	0	0
MIDN	5	0.553961	0.507	0.202	0	0
PGD	5	0.552199	0.307	0.064	0	0
RXRA	5	0.552186	0.309	0.053	0	0
C4orf48	5	0.551913	0.567	0.246	0	0
HIF1A	5	0.551222	0.446	0.163	0	0
IFITM3	5	0.549852	0.691	0.227	0	0
C19orf38	5	0.549494	0.318	0.066	0	0
IFNGR2	5	0.549484	0.376	0.103	0	0
ENTPD1	5	0.549118	0.28	0.054	0	0
HLA-DRB1	5	0.548242	0.898	0.473	0	0
NLRP3	5	0.547313	0.297	0.041	0	0
TPP1	5	0.546905	0.414	0.129	0	0
PTP4A2	5	0.545633	0.616	0.291	0	0
PLXDC2	5	0.545212	0.274	0.036	0	0
OTUD1	5	0.543476	0.263	0.049	0	0
BST1	5	0.542348	0.263	0.029	0	0
ATF3	5	0.53755	0.307	0.058	0	0
NAIP	5	0.535914	0.266	0.038	0	0
CASP1	5	0.534143	0.537	0.225	0	0
IRF2BP2	5	0.527783	0.477	0.197	0	0
CREG1	5	0.527497	0.291	0.053	0	0
GNAI2	5	0.525619	0.593	0.284	0	0
LGALS9	5	0.524791	0.407	0.132	0	0
VAMP5	5	0.52432	0.527	0.277	0	0
TMEM167A	5	0.522405	0.449	0.174	0	0
PGLS	5	0.522214	0.541	0.25	0	0
QKI	5	0.520905	0.331	0.083	0	0
ANKRD28	5	0.519596	0.329	0.089	0	0
CYBA	5	0.515448	0.986	0.851	0	0
MS4A7	5	0.512331	0.435	0.108	0	0
VMP1	5	0.512314	0.542	0.247	0	0
GNAQ	5	0.511977	0.316	0.078	0	0
TMEM107	5	0.511775	0.296	0.117	0	0
VAMP8	5	0.510893	0.726	0.431	0	0
EVI2A	5	0.508787	0.501	0.223	0	0
RHOA	5	0.508567	0.813	0.525	0	0
CTNNB1	5	0.508377	0.43	0.171	0	0
MEGF9	5	0.505529	0.253	0.044	0	0
2021-03-01	5	0.504492	0.376	0.108	0	0
IQGAP1	5	0.50188	0.64	0.341	0	0
SDCBP	5	0.500881	0.642	0.326	0	0
CARD16	5	0.499559	0.662	0.331	0	0
BRI3	5	0.499279	0.299	0.068	0	0
PRAM1	5	0.498293	0.272	0.049	0	0
MT-CO1	5	0.49608	1	0.999	0	0
MT-ND3	5	0.495492	0.996	0.968	0	0
ITGAM	5	0.494946	0.271	0.046	0	0
C9orf72	5	0.494152	0.336	0.098	0	0
CCNY	5	0.493798	0.288	0.066	0	0
MT-CO3	5	0.493448	1	0.996	0	0
PRELID1	5	0.492412	0.676	0.394	0	0
BLVRA	5	0.492355	0.377	0.123	0	0
MEF2C	5	0.491629	0.462	0.147	0	0
MXD1	5	0.487945	0.334	0.091	0	0
ANXA2	5	0.487702	0.684	0.351	0	0
THEMIS2	5	0.48721	0.38	0.124	0	0
RTN3	5	0.484908	0.371	0.136	0	0
S100A10	5	0.483227	0.882	0.685	0	0
TNFRSF1B	5	0.482415	0.531	0.231	0	0
SEC11A	5	0.482331	0.572	0.3	0	0
FBXL5	5	0.478932	0.403	0.145	0	0
SMCO4	5	0.477536	0.273	0.062	0	0
HLA-DRB5	5	0.477011	0.374	0.166	0	0
CMTM6	5	0.47627	0.556	0.268	0	0
LILRB2	5	0.475893	0.34	0.083	0	0
AHNAK	5	0.475047	0.575	0.311	0	0
ZFAND5	5	0.468964	0.516	0.223	0	0
FAM120A	5	0.465731	0.35	0.118	0	0
IFI6	5	0.464251	0.575	0.326	0	0
GSTO1	5	0.462996	0.516	0.244	0	0
HCK	5	0.460213	0.344	0.093	0	0
NCOA4	5	0.459255	0.403	0.151	0	0
NUMB	5	0.457729	0.336	0.11	0	0
SERP1	5	0.457119	0.776	0.52	0	0
MFSD1	5	0.45702	0.303	0.087	0	0
MT-CO2	5	0.456088	1	0.995	0	0
PHACTR1	5	0.454721	0.3	0.08	0	0
IER5	5	0.452104	0.307	0.089	0	0
ID2	5	0.451595	0.742	0.507	0	0
MT-ND4	5	0.451316	0.997	0.986	0	0
HLA-DQB1	5	0.450848	0.707	0.335	0	0
NINJ1	5	0.450655	0.413	0.143	0	0
GPX4	5	0.449329	0.703	0.449	0	0
CALM2	5	0.446058	0.883	0.685	0	0
FAM45A	5	0.443459	0.348	0.124	0	0
STAT1	5	0.4431	0.486	0.235	0	0
DPYD	5	0.443043	0.275	0.07	0	0
CHP1	5	0.442905	0.323	0.104	0	0
UBE2R2	5	0.442562	0.293	0.085	0	0
ARRB2	5	0.442045	0.515	0.244	0	0
CLTA	5	0.441733	0.454	0.202	0	0
SKAP2	5	0.44077	0.339	0.117	0	0
CD86	5	0.440399	0.274	0.072	0	0
PLEKHO1	5	0.439911	0.269	0.069	0	0
NOTCH2	5	0.438276	0.254	0.064	0	0
ATOX1	5	0.435193	0.387	0.152	0	0
CCNL1	5	0.434782	0.772	0.535	0	0
SYK	5	0.430681	0.266	0.066	0	0
SH3BP2	5	0.430328	0.301	0.089	0	0
RPS24	5	0.429937	0.997	0.985	0	0
UBE2D1	5	0.427981	0.319	0.109	0	0
ARPC1B	5	0.427751	0.873	0.645	0	0
RTN4	5	0.426688	0.546	0.291	0	0
HLA-DPB1	5	0.426289	0.837	0.581	0	0
ACTR2	5	0.425549	0.641	0.386	0	0
TBXAS1	5	0.424949	0.269	0.063	0	0
POLE4	5	0.424438	0.454	0.218	0	0
PICALM	5	0.422868	0.305	0.098	0	0
FAM49A	5	0.422852	0.28	0.082	0	0
LRRFIP1	5	0.42199	0.709	0.45	0	0
SOCS3	5	0.420456	0.411	0.192	0	0
HEXB	5	0.41939	0.316	0.11	0	0
PPT1	5	0.418879	0.357	0.152	0	0
IFNGR1	5	0.418409	0.36	0.132	0	0
PRDX3	5	0.417638	0.311	0.11	0	0
CD74	5	0.41648	0.98	0.661	0	0
GRINA	5	0.414978	0.263	0.07	0	0
FOSL2	5	0.413828	0.355	0.124	0	0
HLA-DPA1	5	0.413548	0.79	0.495	0	0
GNG5	5	0.410828	0.622	0.353	0	0
PFDN5	5	0.409633	0.992	0.936	0	0
SPG21	5	0.406693	0.348	0.137	0	0
NDUFB1	5	0.406305	0.687	0.422	0	0
SLC25A37	5	0.405983	0.284	0.088	0	0
DAZAP2	5	0.405825	0.714	0.466	0	0
LCP1	5	0.404284	0.734	0.465	0	0
KLF6	5	0.401075	0.906	0.718	0	0
ZYX	5	0.399746	0.35	0.14	0	0
HACD4	5	0.399551	0.351	0.144	0	0
ZEB2	5	0.399283	0.624	0.32	0	0
BACH1	5	0.396396	0.271	0.083	0	0
TCEB2	5	0.39574	0.849	0.621	0	0
MGAT1	5	0.393748	0.352	0.139	0	0
ATP6V1F	5	0.389828	0.59	0.351	0	0
RILPL2	5	0.387399	0.393	0.178	0	0
TPI1	5	0.385632	0.694	0.434	0	0
TMEM219	5	0.381479	0.465	0.244	0	0
GPCPD1	5	0.381234	0.302	0.111	0	0
PECAM1	5	0.381025	0.325	0.113	0	0
C7orf73	5	0.37814	0.484	0.259	0	0
CD4	5	0.37735	0.272	0.089	0	0
LYST	5	0.375755	0.478	0.221	0	0
ZNF106	5	0.37455	0.328	0.134	0	0
IER2	5	0.374122	0.82	0.581	0	0
ITM2B	5	0.373717	0.929	0.782	0	0
SH3BGRL	5	0.371598	0.67	0.421	0	0
CD63	5	0.371154	0.631	0.35	0	0
CD44	5	0.370521	0.779	0.559	0	0
MAP3K1	5	0.370371	0.274	0.101	0	0
ALDOA	5	0.36888	0.806	0.601	0	0
LEPROT	5	0.367681	0.287	0.11	0	0
ATG3	5	0.364737	0.376	0.167	0	0
MT-ATP6	5	0.364701	0.994	0.968	0	0
ATP5G2	5	0.364362	0.907	0.74	0	0
SAT2	5	0.363421	0.367	0.161	0	0
ACTB	5	0.361644	1	0.981	0	0
LRRC25	5	0.359821	0.266	0.072	0	0
ATP6V0D1	5	0.358681	0.326	0.14	0	0
ATP5E	5	0.357175	0.99	0.917	0	0
NAGK	5	0.356593	0.279	0.102	0	0
HOTAIRM1	5	0.356391	0.3	0.111	0	0
POU2F2	5	0.354262	0.409	0.19	0	0
LINC01272	5	0.351192	0.273	0.073	0	0
SLC25A6	5	0.346632	0.916	0.792	0	0
TCOF1	5	0.344106	0.322	0.138	0	0
PTEN	5	0.338935	0.277	0.11	0	0
NR4A1	5	0.329702	0.308	0.116	0	0
SH3BGRL3	5	0.325544	0.978	0.86	0	0
CMIP	5	0.315392	0.258	0.096	0	0
JARID2	5	0.313699	0.251	0.095	0	0
SERF2	5	0.310309	0.988	0.925	0	0
CD83	5	0.297268	0.388	0.134	0	0
PABPC1	5	0.296045	0.952	0.853	0	0
MT-ND2	5	0.286595	0.995	0.976	0	0
IRF8	5	0.277853	0.268	0.096	0	0
BCL2A1	5	0.267991	0.372	0.149	0	0
ARPC3	5	0.316959	0.88	0.715	1.34328e-306	2.97336e-302
NOP10	5	0.366815	0.572	0.329	2.75616e-303	6.10075e-299
RHOG	5	0.368919	0.567	0.331	2.60449e-302	5.76505e-298
AOAH	5	0.287304	0.282	0.113	3.95438e-302	8.75302e-298
LAMP2	5	0.324747	0.252	0.098	4.0154e-302	8.88809e-298
CD55	5	0.375242	0.448	0.233	4.89725e-300	1.08401e-295
ACAP2	5	0.351014	0.344	0.157	5.66924e-299	1.25489e-294
CAPZA2	5	0.357221	0.491	0.266	3.95461e-290	8.75354e-286
LAMTOR2	5	0.356243	0.404	0.202	6.98796e-290	1.54678e-285
SNX3	5	0.361633	0.664	0.42	3.90946e-288	8.65358e-284
ARPC5	5	0.344231	0.708	0.458	9.84767e-288	2.17978e-283
HLA-DQA1	5	0.307666	0.416	0.205	2.02713e-287	4.48705e-283
HSD17B11	5	0.401846	0.502	0.284	4.4246e-285	9.79386e-281
GABARAPL1	5	0.3118	0.331	0.149	8.48919e-280	1.87908e-275
EFHD2	5	0.290358	0.426	0.212	2.0254e-278	4.48321e-274
RBPJ	5	0.332699	0.32	0.147	1.76053e-269	3.89694e-265
CAPNS1	5	0.322521	0.35	0.169	4.43848e-265	9.82459e-261
SUPT4H1	5	0.323744	0.466	0.254	8.95803e-264	1.98286e-259
C20orf24	5	0.315466	0.455	0.245	4.17649e-262	9.24467e-258
EIF3M	5	0.364554	0.567	0.35	1.83794e-260	4.06829e-256
BLOC1S6	5	0.305642	0.261	0.111	6.55444e-260	1.45083e-255
VMA21	5	0.299033	0.272	0.119	2.70974e-257	5.99801e-253
MAP3K2	5	0.289371	0.267	0.115	2.13799e-253	4.73245e-249
OAZ2	5	0.299198	0.273	0.12	9.43884e-251	2.08929e-246
BLOC1S1	5	0.332463	0.631	0.399	3.72481e-247	8.24486e-243
CANX	5	0.326915	0.415	0.221	3.89404e-247	8.61945e-243
BID	5	0.266592	0.353	0.172	3.94735e-246	8.73747e-242
ATP6AP2	5	0.340453	0.469	0.267	3.90186e-242	8.63677e-238
UQCRC1	5	0.304502	0.311	0.148	5.1281e-241	1.13511e-236
GNB1	5	0.287086	0.281	0.127	8.83888e-241	1.95649e-236
RNF149	5	0.315438	0.368	0.187	1.09377e-240	2.42105e-236
FAM200B	5	0.314577	0.275	0.124	3.4888e-238	7.72247e-234
CARD19	5	0.267743	0.274	0.122	5.83433e-238	1.29143e-233
NDUFB5	5	0.336023	0.407	0.221	1.66437e-237	3.68409e-233
COMT	5	0.292858	0.285	0.132	2.27754e-236	5.04133e-232
TMEM14C	5	0.322568	0.311	0.152	3.83363e-232	8.48575e-228
POLR2L	5	0.315481	0.662	0.441	2.55426e-230	5.65386e-226
YWHAE	5	0.298413	0.369	0.19	8.08089e-230	1.7887e-225
STX10	5	0.29344	0.301	0.144	4.25988e-228	9.42923e-224
BST2	5	0.315182	0.514	0.305	6.95842e-228	1.54025e-223
SQRDL	5	0.284418	0.264	0.119	1.04301e-227	2.3087e-223
MOB1A	5	0.31262	0.484	0.28	2.3088e-226	5.11053e-222
AKR1A1	5	0.29709	0.29	0.138	1.24975e-225	2.76633e-221
LAMTOR1	5	0.332709	0.514	0.314	2.42962e-224	5.37795e-220
UPP1	5	0.265327	0.306	0.145	1.15944e-223	2.56643e-219
NR4A2	5	0.261838	0.573	0.352	4.52832e-221	1.00234e-216
PARP14	5	0.307155	0.304	0.147	7.16659e-221	1.58633e-216
PKM	5	0.324121	0.572	0.365	9.53979e-221	2.11163e-216
RNF13	5	0.286361	0.298	0.144	2.06967e-216	4.58122e-212
SFT2D1	5	0.298395	0.353	0.184	1.73755e-215	3.84608e-211
MTPN	5	0.280929	0.475	0.274	5.61677e-215	1.24327e-210
MIS18BP1	5	0.306667	0.334	0.171	4.53594e-214	1.00403e-209
COX6B1	5	0.277892	0.834	0.646	6.80919e-214	1.50721e-209
VPS35	5	0.279383	0.286	0.138	5.51838e-213	1.22149e-208
USP3	5	0.282731	0.316	0.158	4.1785e-211	9.24911e-207
TCIRG1	5	0.26416	0.272	0.128	2.19151e-209	4.8509e-205
JMJD1C	5	0.298291	0.366	0.196	1.01836e-208	2.25415e-204
ENY2	5	0.303186	0.485	0.29	6.35365e-208	1.40638e-203
ARL4A	5	0.290931	0.392	0.214	1.22366e-206	2.70857e-202
CAST	5	0.288215	0.64	0.43	1.92653e-204	4.26437e-200
ATP5F1	5	0.300454	0.503	0.308	1.09477e-202	2.42328e-198
UQCRH	5	0.299412	0.731	0.552	1.59109e-201	3.52187e-197
NAAA	5	0.274983	0.286	0.14	2.81402e-198	6.22884e-194
ATP6V0E1	5	0.292242	0.732	0.53	4.40336e-196	9.74683e-192
RBMS1	5	0.272693	0.281	0.138	5.5813e-196	1.23542e-191
LAPTM4A	5	0.289835	0.455	0.266	1.14752e-194	2.54003e-190
HADHB	5	0.26981	0.261	0.126	9.12662e-194	2.02018e-189
PRKCB	5	0.296559	0.479	0.291	2.18759e-193	4.84222e-189
PSME2	5	0.349283	0.696	0.513	8.92763e-193	1.97613e-188
FYB	5	0.267382	0.747	0.538	8.46842e-189	1.87448e-184
NMI	5	0.283708	0.288	0.147	2.56583e-187	5.67947e-183
PSMB3	5	0.288459	0.57	0.367	3.00007e-187	6.64065e-183
DOCK2	5	0.2526	0.275	0.136	8.59238e-187	1.90192e-182
PTGER2	5	0.26126	0.258	0.123	3.45814e-186	7.6546e-182
TLE4	5	0.263266	0.422	0.242	6.9303e-184	1.53402e-179
ATP2B1	5	0.267015	0.369	0.205	5.49844e-182	1.21708e-177
CKLF	5	0.289555	0.466	0.283	1.01013e-180	2.23592e-176
TIMM8B	5	0.26629	0.306	0.16	1.23724e-180	2.73863e-176
STK17B	5	0.273962	0.692	0.498	6.50134e-177	1.43907e-172
RNH1	5	0.270513	0.442	0.266	1.23967e-176	2.74401e-172
IL10RA	5	0.255024	0.43	0.252	3.13607e-176	6.94169e-172
H2AFJ	5	0.255668	0.293	0.153	1.28398e-174	2.84209e-170
ATP5I	5	0.26177	0.76	0.566	1.37284e-173	3.03878e-169
SSR3	5	0.25507	0.347	0.193	8.85423e-172	1.95988e-167
GDI2	5	0.269955	0.498	0.313	2.06563e-171	4.57227e-167
WSB1	5	0.266111	0.424	0.253	6.98646e-169	1.54645e-164
TGOLN2	5	0.256768	0.369	0.211	1.71923e-167	3.80551e-163
TIMM13	5	0.257681	0.335	0.185	1.76698e-167	3.9112e-163
SLC25A5	5	0.281609	0.625	0.444	6.1789e-166	1.3677e-161
LSM6	5	0.272499	0.362	0.208	4.96264e-165	1.09848e-160
ZNHIT1	5	0.25238	0.421	0.252	3.36273e-164	7.4434e-160
PSMA4	5	0.279688	0.519	0.335	2.86796e-163	6.34823e-159
RNF181	5	0.251413	0.389	0.229	7.72631e-159	1.71022e-154
USP15	5	0.259994	0.454	0.284	1.19759e-157	2.65087e-153
PCBP2	5	0.254243	0.715	0.544	1.06073e-153	2.34793e-149
IRF1	5	0.348261	0.599	0.434	9.71103e-152	2.14954e-147
CREM	6	1.1509	0.529	0.188	0	0
ZNF331	6	1.13389	0.568	0.179	0	0
RGS1	6	1.08331	0.51	0.222	0	0
LEPROTL1	6	0.974003	0.756	0.439	0	0
CCR7	6	0.959036	0.382	0.134	0	0
ZFP36L2	6	0.939891	0.779	0.519	0	0
RGCC	6	0.902643	0.312	0.112	0	0
YPEL5	6	0.899284	0.672	0.413	0	0
DUSP2	6	0.895615	0.417	0.175	0	0
JUNB	6	0.807745	0.973	0.864	0	0
SELK	6	0.800624	0.682	0.46	0	0
SOCS3	6	0.755853	0.381	0.197	0	0
GADD45B	6	0.739551	0.473	0.258	0	0
PIK3IP1	6	0.711618	0.516	0.285	0	0
TNFAIP3	6	0.69455	0.602	0.384	0	0
SARAF	6	0.694356	0.884	0.757	0	0
NR4A2	6	0.680819	0.545	0.357	0	0
CD69	6	0.670331	0.809	0.588	0	0
DNAJB1	6	0.616126	0.562	0.327	0	0
LTB	6	0.550628	0.717	0.472	0	0
H3F3B	6	0.525171	0.985	0.968	0	0
CXCR4	6	0.508884	0.905	0.747	0	0
BTG1	6	0.498925	0.953	0.887	0	0
RPL34	6	0.494039	1	0.999	0	0
RPL36	6	0.441372	0.997	0.993	0	0
RPS4X	6	0.40397	0.996	0.989	0	0
RPL3	6	0.403208	1	0.992	0	0
EIF1	6	0.400789	0.994	0.988	0	0
RPS27	6	0.397405	1	0.999	0	0
RPL41	6	0.378237	1	0.999	0	0
RPS2	6	0.366016	1	0.996	0	0
RPS18	6	0.364205	1	0.999	0	0
RPL21	6	0.36105	1	0.999	0	0
RPL7	6	0.344971	0.998	0.992	0	0
RPS29	6	0.340451	1	0.998	0	0
RPS15	6	0.322973	1	0.998	0	0
RPL31	6	0.303782	0.998	0.994	0	0
RPL32	6	0.280188	0.999	0.998	0	0
RPS28	6	0.272924	1	0.997	0	0
RPS6	6	0.270719	0.999	0.997	0	0
PTMA	6	0.250795	0.998	0.996	0	0
FAM177A1	6	0.671471	0.348	0.176	4.88764e-306	1.08188e-301
PIK3R1	6	0.70318	0.495	0.315	1.02951e-300	2.27882e-296
IL7R	6	0.417965	0.551	0.319	5.94282e-271	1.31544e-266
NFKBIA	6	0.412981	0.734	0.585	2.62442e-258	5.80916e-254
SBDS	6	0.567131	0.479	0.322	4.85369e-252	1.07436e-247
JUN	6	0.45048	0.862	0.783	2.23865e-249	4.95526e-245
MGAT4A	6	0.570643	0.415	0.252	2.89742e-242	6.41345e-238
RHOH	6	0.574887	0.41	0.25	5.02274e-241	1.11178e-236
TRAT1	6	0.535089	0.295	0.144	3.90961e-239	8.65391e-235
CIRBP	6	0.377865	0.768	0.714	1.33211e-223	2.94863e-219
AC090498.1	6	0.416415	0.703	0.636	5.78894e-220	1.28138e-215
PIM3	6	0.572085	0.265	0.13	3.64031e-212	8.05782e-208
ARID5A	6	0.539121	0.292	0.157	1.73264e-200	3.83521e-196
HSPA5	6	0.543365	0.464	0.326	1.25344e-195	2.7745e-191
SVIP	6	0.537228	0.365	0.224	5.00021e-193	1.1068e-188
RPL36AL	6	0.294098	0.884	0.872	3.54188e-184	7.83996e-180
CYCS	6	0.513797	0.557	0.461	3.29366e-178	7.29052e-174
GPR183	6	0.549389	0.393	0.252	1.18843e-175	2.63059e-171
PTGER4	6	0.521065	0.328	0.2	6.50258e-170	1.43935e-165
BCAS2	6	0.490322	0.326	0.2	9.84859e-168	2.17999e-163
PABPC1	6	0.283681	0.882	0.859	2.92084e-167	6.46527e-163
BIRC3	6	0.490316	0.357	0.23	1.27249e-155	2.81667e-151
NPM1	6	0.287513	0.83	0.791	4.89903e-153	1.0844e-148
CD3D	6	0.256751	0.765	0.569	3.76333e-151	8.33014e-147
SNHG8	6	0.461226	0.499	0.403	3.71786e-147	8.22948e-143
SPOCK2	6	0.464142	0.293	0.175	5.36951e-146	1.18854e-141
EIF4A2	6	0.343074	0.695	0.657	9.80398e-144	2.17011e-139
TSC22D3	6	0.272495	0.878	0.843	4.694e-142	1.03902e-137
SRSF7	6	0.412045	0.638	0.579	2.32881e-138	5.15482e-134
DNAJB9	6	0.488921	0.265	0.158	5.13335e-136	1.13627e-131
HNRNPA0	6	0.38959	0.568	0.503	9.6462e-135	2.13519e-130
ITM2A	6	0.455162	0.395	0.273	8.2492e-133	1.82596e-128
CD3E	6	0.345262	0.538	0.411	1.58209e-130	3.50196e-126
GYPC	6	0.438739	0.467	0.368	9.74848e-129	2.15783e-124
NBEAL1	6	0.268189	0.814	0.801	9.72424e-128	2.15246e-123
CLEC2D	6	0.370883	0.55	0.447	1.62901e-125	3.60582e-121
EZR	6	0.483798	0.454	0.365	3.10778e-120	6.87907e-116
TSPYL2	6	0.481787	0.26	0.157	5.43823e-120	1.20375e-115
RSL24D1	6	0.368463	0.571	0.521	4.63679e-118	1.02635e-113
NFE2L2	6	0.463948	0.295	0.195	5.57246e-114	1.23346e-109
IDI1	6	0.462211	0.324	0.224	1.26068e-108	2.79052e-104
SLC2A3	6	0.418669	0.409	0.312	9.31743e-105	2.06241e-100
MORF4L1	6	0.324506	0.605	0.574	2.49336e-100	5.51905e-96
EML4	6	0.445199	0.353	0.262	2.59624e-100	5.74678e-96
LDHB	6	0.296298	0.615	0.535	1.04843e-97	2.32069e-93
VAMP2	6	0.303647	0.611	0.574	2.53434e-93	5.60976e-89
ELF1	6	0.400576	0.47	0.412	6.74801e-90	1.49367e-85
TUBA4A	6	0.525072	0.357	0.275	3.45657e-88	7.65111e-84
SAMSN1	6	0.399268	0.346	0.258	6.64547e-87	1.47097e-82
IER2	6	0.256825	0.646	0.596	3.78804e-85	8.38482e-81
FOXP1	6	0.416979	0.411	0.339	4.87595e-84	1.07929e-79
RNF125	6	0.388685	0.265	0.18	6.83335e-83	1.51256e-78
CDC42SE2	6	0.361416	0.462	0.403	3.71331e-80	8.21941e-76
RBM8A	6	0.354358	0.434	0.372	1.04303e-79	2.30875e-75
SDCBP	6	0.363567	0.418	0.346	5.94469e-79	1.31586e-74
RP11-51J9.5	6	0.368865	0.293	0.21	3.59172e-76	7.95027e-72
TOB1	6	0.424199	0.332	0.253	5.03281e-76	1.11401e-71
DNAJB6	6	0.363896	0.429	0.368	6.50887e-76	1.44074e-71
TCF7	6	0.356832	0.323	0.241	7.84161e-76	1.73574e-71
PPP1CB	6	0.409147	0.371	0.304	1.1746e-74	2.59997e-70
ZFP36	6	0.272546	0.742	0.7	1.3327e-73	2.94993e-69
UBE2B	6	0.376851	0.366	0.303	3.80872e-70	8.43059e-66
ISG20	6	0.317199	0.534	0.482	3.86416e-68	8.55332e-64
HSP90AB1	6	0.260202	0.605	0.585	7.66414e-68	1.69646e-63
RNF145	6	0.378804	0.257	0.185	7.68592e-67	1.70128e-62
SNHG15	6	0.3965	0.276	0.205	2.23494e-65	4.94704e-61
EIF5A	6	0.304323	0.516	0.486	1.62397e-63	3.59467e-59
STK17A	6	0.328772	0.376	0.306	3.12516e-63	6.91755e-59
HSPE1	6	0.314918	0.404	0.356	8.63153e-54	1.91059e-49
CLEC2B	6	0.322072	0.481	0.447	2.69042e-53	5.95524e-49
LITAF	6	0.312067	0.53	0.506	5.41661e-53	1.19897e-48
DDX24	6	0.310183	0.448	0.411	3.94806e-52	8.73903e-48
BTG2	6	0.304832	0.493	0.464	5.53164e-51	1.22443e-46
PDCD4	6	0.328593	0.339	0.285	2.92775e-49	6.48058e-45
WTAP	6	0.330755	0.295	0.239	2.23702e-48	4.95165e-44
SRSF3	6	0.269312	0.527	0.518	6.1696e-45	1.36564e-40
C6orf48	6	0.266781	0.475	0.453	5.52121e-41	1.22212e-36
SRSF6	6	0.311781	0.267	0.216	1.19031e-39	2.63475e-35
MAPK1IP1L	6	0.317984	0.261	0.214	3.54593e-38	7.84892e-34
RORA	6	0.291415	0.31	0.254	7.18755e-38	1.59096e-33
SNRPG	6	0.292053	0.407	0.383	1.1073e-37	2.451e-33
FAM133B	6	0.296493	0.384	0.354	5.73726e-36	1.26994e-31
DDIT4	6	0.344484	0.35	0.311	2.95091e-34	6.53183e-30
RNMT	6	0.30614	0.312	0.274	4.76283e-33	1.05425e-28
CYTIP	6	0.268798	0.434	0.418	4.86428e-32	1.07671e-27
JUND	6	0.253468	0.377	0.341	1.11749e-31	2.47357e-27
NDUFV2	6	0.318067	0.313	0.283	1.88968e-30	4.18281e-26
CHD1	6	0.306676	0.27	0.231	2.69929e-30	5.97489e-26
G3BP2	6	0.293418	0.277	0.242	2.03657e-28	4.50794e-24
RSL1D1	6	0.267165	0.372	0.359	1.59319e-25	3.52653e-21
DNAJA1	6	0.254543	0.341	0.317	1.80778e-24	4.00152e-20
NOSIP	6	0.260544	0.329	0.307	3.35852e-19	7.43408e-15
RSRC2	6	0.250142	0.321	0.306	4.60428e-18	1.01916e-13
HNRNPH1	6	0.303089	0.365	0.361	1.7498e-15	3.87319e-11
MS4A1	7	2.2513	0.936	0.049	0	0
CD79A	7	2.07499	0.93	0.06	0	0
CD74	7	1.77012	1	0.667	0	0
BANK1	7	1.63601	0.766	0.032	0	0
HLA-DRA	7	1.5798	0.999	0.416	0	0
HLA-DQA1	7	1.53719	0.884	0.18	0	0
IGKC	7	1.51654	0.704	0.135	0	0
CD79B	7	1.43354	0.782	0.114	0	0
HLA-DQB1	7	1.39336	0.956	0.327	0	0
HLA-DPB1	7	1.39029	0.993	0.576	0	0
HLA-DPA1	7	1.29877	0.985	0.489	0	0
HLA-DRB1	7	1.2595	0.986	0.476	0	0
IGHM	7	1.24629	0.566	0.062	0	0
IGLC2	7	1.21718	0.357	0.047	0	0
TNFRSF13C	7	1.12791	0.537	0.029	0	0
RALGPS2	7	1.084	0.505	0.031	0	0
BLK	7	1.01718	0.454	0.017	0	0
IGLC3	7	1.01467	0.326	0.042	0	0
CD37	7	1.01045	0.97	0.666	0	0
MEF2C	7	0.988375	0.633	0.143	0	0
FCRLA	7	0.983003	0.436	0.015	0	0
HLA-DRB5	7	0.950334	0.529	0.161	0	0
CD22	7	0.935361	0.424	0.027	0	0
FCRL5	7	0.916779	0.296	0.015	0	0
GNG7	7	0.901642	0.422	0.032	0	0
ADAM28	7	0.894164	0.373	0.027	0	0
CLECL1	7	0.876123	0.363	0.022	0	0
HLA-DMA	7	0.869949	0.735	0.232	0	0
HLA-DMB	7	0.849976	0.579	0.145	0	0
POU2F2	7	0.842531	0.599	0.182	0	0
IGHD	7	0.831358	0.328	0.038	0	0
TNFRSF13B	7	0.829631	0.324	0.009	0	0
SPIB	7	0.804978	0.359	0.019	0	0
LINC00926	7	0.803825	0.376	0.023	0	0
CD19	7	0.794889	0.327	0.014	0	0
IRF8	7	0.785618	0.456	0.088	0	0
PDLIM1	7	0.769995	0.429	0.063	0	0
AC079767.4	7	0.736586	0.252	0.006	0	0
LAPTM5	7	0.716768	0.92	0.704	0	0
SWAP70	7	0.710429	0.378	0.05	0	0
P2RX5	7	0.707168	0.324	0.032	0	0
2021-03-01	7	0.706624	0.436	0.11	0	0
EZR	7	0.704848	0.716	0.35	0	0
CCDC50	7	0.684731	0.351	0.067	0	0
FCRL2	7	0.676239	0.261	0.01	0	0
GPR183	7	0.66945	0.575	0.242	0	0
TCF4	7	0.669323	0.317	0.037	0	0
SNX2	7	0.653028	0.511	0.175	0	0
SEL1L3	7	0.64067	0.326	0.05	0	0
FCGR2B	7	0.639956	0.277	0.019	0	0
IFT57	7	0.63369	0.365	0.079	0	0
IGHG1	7	0.633142	0.466	0.016	0	0
HLA-DQA2	7	0.63185	0.267	0.047	0	0
TPD52	7	0.628378	0.357	0.068	0	0
CYB561A3	7	0.624643	0.357	0.08	0	0
HERPUD1	7	0.612958	0.675	0.405	0	0
TMEM156	7	0.602976	0.353	0.08	0	0
SMIM14	7	0.595512	0.311	0.092	0	0
ARHGAP24	7	0.591332	0.265	0.025	0	0
SCIMP	7	0.586234	0.296	0.065	0	0
HLA-DOB	7	0.575347	0.275	0.02	0	0
DAPP1	7	0.57244	0.274	0.058	0	0
ORAI2	7	0.55896	0.326	0.081	0	0
LY86	7	0.557487	0.388	0.108	0	0
ACP5	7	0.552825	0.284	0.056	0	0
RHOB	7	0.551888	0.397	0.158	0	0
STX7	7	0.550386	0.333	0.101	0	0
ARID5B	7	0.540375	0.522	0.238	0	0
LRMP	7	0.539734	0.317	0.091	0	0
SYK	7	0.539562	0.296	0.068	0	0
BCL11A	7	0.531359	0.254	0.033	0	0
CD82	7	0.529291	0.289	0.057	0	0
GAPT	7	0.523409	0.257	0.043	0	0
SNX3	7	0.523077	0.71	0.422	0	0
FAM3C	7	0.519898	0.29	0.068	0	0
TMEM154	7	0.514633	0.353	0.111	0	0
PTPN1	7	0.513729	0.396	0.149	0	0
LTB	7	0.50853	0.747	0.472	0	0
IGHG3	7	0.504224	0.329	0.013	0	0
TSC22D3	7	0.498199	0.961	0.838	0	0
SYPL1	7	0.490423	0.364	0.129	0	0
PRDM2	7	0.489461	0.377	0.134	0	0
LAT2	7	0.488752	0.286	0.068	0	0
FCMR	7	0.473554	0.388	0.146	0	0
PPM1K	7	0.456954	0.363	0.138	0	0
ISCU	7	0.456436	0.633	0.36	0	0
RPS11	7	0.452431	0.996	0.962	0	0
GGA2	7	0.448048	0.279	0.073	0	0
SMARCB1	7	0.446536	0.318	0.115	0	0
HVCN1	7	0.444088	0.259	0.059	0	0
CD52	7	0.434486	0.993	0.903	0	0
NCOA3	7	0.416423	0.286	0.097	0	0
BCAS4	7	0.410273	0.268	0.073	0	0
ADK	7	0.393333	0.254	0.086	0	0
EEF2	7	0.3884	0.945	0.803	0	0
RPS8	7	0.296387	0.999	0.99	0	0
RPL23A	7	0.259476	0.999	0.995	0	0
RPS23	7	0.251817	0.999	0.993	0	0
RPL8	7	0.251771	0.998	0.98	2.39692e-304	5.30558e-300
SP140	7	0.349373	0.269	0.098	4.4401e-289	9.82817e-285
SPINT2	7	0.384265	0.277	0.105	1.0854e-287	2.40254e-283
MTSS1	7	0.379342	0.273	0.101	8.62645e-287	1.90946e-282
TCOF1	7	0.421972	0.335	0.141	1.67069e-282	3.69808e-278
PTPN6	7	0.432295	0.454	0.225	3.16176e-282	6.99856e-278
IKZF3	7	0.341195	0.347	0.143	2.05952e-281	4.55875e-277
VOPP1	7	0.377415	0.3	0.119	2.9648e-280	6.56259e-276
RPS5	7	0.257996	0.992	0.95	3.5669e-278	7.89533e-274
CD83	7	0.373062	0.34	0.142	2.12165e-276	4.69628e-272
PLAC8	7	0.474039	0.69	0.444	8.62659e-276	1.9095e-271
ITSN2	7	0.40965	0.433	0.211	8.81438e-274	1.95106e-269
CIB1	7	0.586617	0.619	0.397	1.61453e-269	3.57377e-265
ANXA4	7	0.349389	0.259	0.097	6.73313e-267	1.49038e-262
PARP1	7	0.384363	0.415	0.2	1.36412e-260	3.01948e-256
GRB2	7	0.415593	0.502	0.273	5.32795e-259	1.17934e-254
EEF1B2	7	0.331292	0.934	0.795	2.64499e-256	5.8547e-252
ARHGAP25	7	0.351648	0.304	0.126	4.98805e-253	1.10411e-248
SKAP2	7	0.383133	0.297	0.124	1.45863e-251	3.22867e-247
SYNGR2	7	0.368393	0.339	0.151	2.51393e-251	5.56459e-247
PPP3CA	7	0.402207	0.298	0.126	1.82866e-244	4.04774e-240
UPF2	7	0.39454	0.462	0.246	2.61679e-233	5.79226e-229
DBNL	7	0.388229	0.439	0.233	7.17556e-229	1.58831e-224
DRAM2	7	0.339948	0.334	0.155	1.3373e-220	2.96011e-216
ATP2B1	7	0.348335	0.401	0.207	3.04475e-211	6.73956e-207
GABARAPL2	7	0.392112	0.548	0.341	1.08959e-206	2.41182e-202
PPP1R15A	7	0.335156	0.692	0.468	7.3292e-205	1.62232e-200
TRIM38	7	0.338644	0.372	0.188	8.8692e-200	1.9632e-195
ISG20	7	0.32188	0.709	0.471	2.88976e-188	6.39649e-184
JUN	7	0.289799	0.923	0.78	1.73214e-180	3.8341e-176
KLF6	7	0.316772	0.893	0.722	1.10495e-178	2.44581e-174
UBE2J1	7	0.329801	0.351	0.181	9.63659e-178	2.13306e-173
MTPN	7	0.316327	0.478	0.277	1.66839e-177	3.69297e-173
PNISR	7	0.29239	0.79	0.594	2.68808e-175	5.95007e-171
RNASET2	7	0.28889	0.684	0.458	1.083e-172	2.39721e-168
HSPB1	7	0.89505	0.321	0.174	4.40811e-172	9.75736e-168
KLF2	7	0.363181	0.596	0.399	3.63124e-167	8.03776e-163
TCEA1	7	0.312492	0.522	0.325	4.26177e-163	9.43342e-159
FAM96A	7	0.29828	0.31	0.159	9.66917e-160	2.14027e-155
CAPG	7	0.268017	0.265	0.125	2.34651e-158	5.19399e-154
EVI2B	7	0.298577	0.659	0.449	1.86449e-155	4.12705e-151
TSTD1	7	0.308403	0.454	0.269	3.05277e-155	6.75731e-151
2021-09-06	7	0.291818	0.469	0.281	1.66327e-152	3.68164e-148
SP110	7	0.274899	0.274	0.134	3.17191e-151	7.02101e-147
RGS2	7	0.444692	0.519	0.339	4.91817e-151	1.08864e-146
RP5-1171I10.5	7	0.326771	0.43	0.255	8.55255e-145	1.89311e-140
B4GALT1	7	0.298411	0.265	0.13	8.55484e-143	1.89361e-138
IDI1	7	0.306312	0.388	0.221	1.24395e-141	2.75347e-137
MYCBP2	7	0.28804	0.405	0.237	2.07853e-141	4.60083e-137
MBD4	7	0.253888	0.273	0.136	4.66278e-140	1.03211e-135
UCP2	7	0.323314	0.597	0.411	3.16129e-139	6.99752e-135
FAM65B	7	0.284701	0.616	0.427	2.62568e-138	5.81194e-134
REL	7	0.268815	0.496	0.311	4.85772e-134	1.07526e-129
ZNF90	7	0.321453	0.588	0.41	1.36166e-133	3.01404e-129
LIMD2	7	0.271531	0.757	0.582	1.0741e-127	2.37752e-123
BIRC3	7	0.255413	0.391	0.229	7.52487e-127	1.66563e-122
TAF7	7	0.254766	0.468	0.295	1.30521e-122	2.88907e-118
C7orf50	7	0.282494	0.253	0.132	3.58049e-120	7.92541e-116
LBH	7	0.281236	0.358	0.206	6.5663e-120	1.45345e-115
ZNF331	7	0.343433	0.339	0.197	2.27581e-117	5.03751e-113
LAMTOR5	7	0.256798	0.49	0.325	1.52826e-112	3.38281e-108
RPL22L1	7	0.255498	0.444	0.287	1.29355e-110	2.86328e-106
MAP3K8	7	0.303899	0.357	0.215	2.41919e-110	5.35487e-106
NR4A2	7	0.309819	0.511	0.361	8.66415e-95	1.91781e-90
EMP3	7	0.281023	0.821	0.724	5.30737e-67	1.17479e-62
LST1	8	2.30642	0.99	0.229	0	0
IFITM3	8	2.17565	0.988	0.218	0	0
CFD	8	2.06058	0.958	0.151	0	0
AIF1	8	2.03118	0.993	0.239	0	0
FCER1G	8	1.9644	0.989	0.214	0	0
FCGR3A	8	1.80048	0.754	0.148	0	0
SAT1	8	1.73832	0.998	0.642	0	0
SERPINA1	8	1.69964	0.907	0.138	0	0
MS4A7	8	1.69787	0.794	0.093	0	0
FTH1	8	1.66149	1	0.974	0	0
TIMP1	8	1.60163	0.887	0.252	0	0
SPI1	8	1.57948	0.885	0.142	0	0
TYROBP	8	1.56738	0.998	0.284	0	0
FTL	8	1.54291	1	0.973	0	0
CST3	8	1.51261	0.992	0.212	0	0
CTSS	8	1.50318	0.988	0.453	0	0
CD68	8	1.47707	0.825	0.12	0	0
PSAP	8	1.46995	0.965	0.388	0	0
S100A11	8	1.46942	0.981	0.448	0	0
LINC01272	8	1.44152	0.647	0.054	0	0
APOBEC3A	8	1.36277	0.568	0.082	0	0
IFI30	8	1.35944	0.688	0.09	0	0
TYMP	8	1.35904	0.956	0.281	0	0
FCN1	8	1.32864	0.778	0.172	0	0
COTL1	8	1.32639	0.924	0.354	0	0
LRRC25	8	1.29172	0.635	0.054	0	0
NAMPT	8	1.27287	0.871	0.214	0	0
STXBP2	8	1.25332	0.776	0.204	0	0
RP11-1143G9.4	8	1.24573	0.681	0.187	0	0
HSPA1A	8	1.24268	0.258	0.085	0	0
PILRA	8	1.24117	0.676	0.074	0	0
LILRB2	8	1.21636	0.641	0.07	0	0
ASAH1	8	1.21488	0.831	0.22	0	0
NEAT1	8	1.21194	0.998	0.728	0	0
MAFB	8	1.2094	0.629	0.088	0	0
CLEC7A	8	1.15525	0.717	0.121	0	0
C10orf54	8	1.15138	0.84	0.29	0	0
CDKN1C	8	1.1511	0.467	0.016	0	0
NPC2	8	1.13562	0.891	0.288	0	0
LILRA5	8	1.13193	0.618	0.078	0	0
IFITM2	8	1.12449	0.959	0.628	0	0
RHOC	8	1.10574	0.601	0.134	0	0
PECAM1	8	1.10048	0.605	0.1	0	0
CXCL8	8	1.08982	0.377	0.111	0	0
LYN	8	1.08302	0.672	0.119	0	0
BID	8	1.07833	0.686	0.155	0	0
NFKBIZ	8	1.07412	0.757	0.225	0	0
PLAUR	8	1.05504	0.582	0.096	0	0
HCK	8	1.03046	0.581	0.084	0	0
SLC11A1	8	1.01747	0.602	0.087	0	0
ZFAND5	8	1.01722	0.723	0.217	0	0
TKT	8	1.01613	0.81	0.285	0	0
PYCARD	8	1.00812	0.816	0.274	0	0
C5AR1	8	0.998435	0.538	0.06	0	0
TCF7L2	8	0.995499	0.488	0.037	0	0
HMOX1	8	0.994872	0.482	0.043	0	0
CSTA	8	0.986778	0.737	0.15	0	0
S100A6	8	0.985599	0.999	0.864	0	0
RGS2	8	0.984741	0.834	0.32	0	0
LGALS1	8	0.981042	0.984	0.5	0	0
WARS	8	0.978659	0.594	0.118	0	0
CXCL16	8	0.976842	0.515	0.048	0	0
CSF1R	8	0.975705	0.482	0.038	0	0
CFP	8	0.972781	0.651	0.127	0	0
TNFRSF1B	8	0.970854	0.743	0.224	0	0
LY6E	8	0.969691	0.944	0.59	0	0
CLEC12A	8	0.96397	0.625	0.11	0	0
LYZ	8	0.95729	0.965	0.25	0	0
S100A4	8	0.948098	0.998	0.806	0	0
HSBP1	8	0.943586	0.663	0.166	0	0
BCL2A1	8	0.929729	0.673	0.135	0	0
LILRA1	8	0.911313	0.433	0.034	0	0
RHOB	8	0.91111	0.527	0.15	0	0
FGR	8	0.890512	0.672	0.179	0	0
LYST	8	0.889052	0.693	0.213	0	0
GLUL	8	0.888956	0.568	0.139	0	0
SLC31A2	8	0.881323	0.458	0.062	0	0
FKBP1A	8	0.874202	0.825	0.362	0	0
NINJ1	8	0.866282	0.591	0.138	0	0
HLA-DPA1	8	0.865629	0.92	0.493	0	0
CSTB	8	0.861925	0.794	0.384	0	0
CEBPB	8	0.860432	0.561	0.134	0	0
OAZ1	8	0.849387	0.989	0.854	0	0
POU2F2	8	0.848714	0.613	0.182	0	0
NR4A1	8	0.847955	0.518	0.108	0	0
SGK1	8	0.846858	0.3	0.087	0	0
LGALS3	8	0.844499	0.596	0.15	0	0
SLC7A7	8	0.843236	0.51	0.082	0	0
KLF4	8	0.835682	0.593	0.131	0	0
FAM26F	8	0.834909	0.535	0.138	0	0
ANXA2	8	0.828518	0.798	0.35	0	0
CD14	8	0.82451	0.336	0.124	0	0
SRGN	8	0.820749	0.973	0.758	0	0
CD300E	8	0.817647	0.449	0.067	0	0
VASP	8	0.816403	0.663	0.261	0	0
MTSS1	8	0.81494	0.493	0.087	0	0
AP1S2	8	0.813895	0.747	0.268	0	0
C19orf38	8	0.811927	0.477	0.062	0	0
CARD16	8	0.804045	0.793	0.33	0	0
LY96	8	0.79965	0.57	0.14	0	0
RNF130	8	0.793992	0.621	0.141	0	0
NOP10	8	0.79381	0.745	0.323	0	0
CMTM6	8	0.793206	0.686	0.266	0	0
PTPN6	8	0.790088	0.626	0.214	0	0
INSIG1	8	0.786242	0.493	0.114	0	0
CPPED1	8	0.78507	0.484	0.083	0	0
IFI6	8	0.783835	0.729	0.322	0	0
ISG15	8	0.779408	0.704	0.341	0	0
C1orf162	8	0.779376	0.675	0.214	0	0
CYBB	8	0.77922	0.61	0.138	0	0
RNASET2	8	0.769711	0.826	0.449	0	0
STX11	8	0.768465	0.524	0.11	0	0
G0S2	8	0.767511	0.364	0.085	0	0
LGALS9	8	0.766477	0.546	0.13	0	0
PRELID1	8	0.761064	0.784	0.394	0	0
OAS1	8	0.755719	0.466	0.101	0	0
TNFSF10	8	0.754918	0.497	0.133	0	0
NAP1L1	8	0.753839	0.853	0.646	0	0
GPX1	8	0.753712	0.699	0.336	0	0
LINC00936	8	0.752038	0.676	0.263	0	0
SIGLEC10	8	0.751859	0.349	0.025	0	0
THEMIS2	8	0.75008	0.519	0.121	0	0
RNF144B	8	0.746014	0.391	0.048	0	0
ABI3	8	0.733019	0.5	0.118	0	0
NCF2	8	0.73087	0.504	0.098	0	0
EMP3	8	0.728631	0.954	0.716	0	0
LILRB1	8	0.727271	0.412	0.065	0	0
CASP1	8	0.723593	0.648	0.225	0	0
ACTB	8	0.72251	1	0.982	0	0
FGL2	8	0.718909	0.633	0.153	0	0
PLEK	8	0.714717	0.705	0.259	0	0
RHOG	8	0.714614	0.711	0.327	0	0
CKB	8	0.714611	0.274	0.008	0	0
LGALS2	8	0.713629	0.329	0.114	0	0
HLA-DRB1	8	0.710885	0.935	0.48	0	0
RETN	8	0.708901	0.302	0.05	0	0
ARRB2	8	0.706096	0.652	0.241	0	0
DUSP6	8	0.701954	0.43	0.104	0	0
TBXAS1	8	0.701455	0.405	0.059	0	0
FCGR2A	8	0.693273	0.421	0.07	0	0
CD86	8	0.68892	0.415	0.067	0	0
SOD2	8	0.688329	0.714	0.225	0	0
TESC	8	0.686783	0.368	0.065	0	0
DRAP1	8	0.683003	0.76	0.392	0	0
BLVRA	8	0.681373	0.488	0.121	0	0
MAPKAPK3	8	0.677514	0.418	0.084	0	0
CDKN1A	8	0.677162	0.383	0.097	0	0
RNH1	8	0.67517	0.64	0.257	0	0
ZEB2	8	0.673774	0.762	0.318	0	0
CAMK1	8	0.671649	0.349	0.033	0	0
IER5	8	0.67122	0.324	0.092	0	0
FCGRT	8	0.670538	0.578	0.18	0	0
SLC2A6	8	0.666451	0.342	0.047	0	0
CALM2	8	0.66508	0.923	0.687	0	0
HLA-DRA	8	0.664427	0.961	0.419	0	0
FAM110A	8	0.664012	0.314	0.039	0	0
ARPC5	8	0.663186	0.82	0.456	0	0
GNG5	8	0.662128	0.735	0.352	0	0
SLC43A2	8	0.659607	0.393	0.074	0	0
CTSB	8	0.658207	0.521	0.16	0	0
ANXA5	8	0.654939	0.67	0.288	0	0
SCO2	8	0.654324	0.451	0.118	0	0
ATG3	8	0.654108	0.513	0.163	0	0
TPPP3	8	0.651915	0.277	0.02	0	0
IGSF6	8	0.65138	0.425	0.089	0	0
SH3BP2	8	0.651321	0.423	0.086	0	0
TNFSF13B	8	0.650522	0.536	0.137	0	0
ARPC3	8	0.644643	0.935	0.715	0	0
CTSC	8	0.643661	0.621	0.271	0	0
GRN	8	0.641775	0.58	0.191	0	0
UNC119	8	0.64101	0.39	0.077	0	0
MARCKS	8	0.63923	0.406	0.088	0	0
EVI2B	8	0.636596	0.789	0.441	0	0
ITGAX	8	0.634374	0.384	0.067	0	0
VMP1	8	0.633109	0.617	0.249	0	0
CTSL	8	0.630888	0.295	0.019	0	0
ALDOA	8	0.628036	0.873	0.601	0	0
MNDA	8	0.622604	0.614	0.167	0	0
GSTP1	8	0.619895	0.81	0.451	0	0
TCEB2	8	0.617949	0.915	0.622	0	0
ATP6V0B	8	0.617399	0.698	0.322	0	0
NAAA	8	0.613487	0.455	0.133	0	0
MTPN	8	0.607836	0.613	0.269	0	0
C9orf72	8	0.607376	0.413	0.098	0	0
CDA	8	0.605842	0.334	0.051	0	0
ARL4A	8	0.603237	0.523	0.21	0	0
SH3BGRL	8	0.600931	0.757	0.421	0	0
LILRB3	8	0.600026	0.364	0.06	0	0
CUX1	8	0.597104	0.36	0.072	0	0
LRRFIP1	8	0.597019	0.794	0.451	0	0
HN1	8	0.594879	0.527	0.199	0	0
GMFG	8	0.591149	0.934	0.71	0	0
MT2A	8	0.590385	0.753	0.458	0	0
BLOC1S1	8	0.587398	0.748	0.396	0	0
RGS19	8	0.586437	0.505	0.191	0	0
CYBA	8	0.585496	0.983	0.854	0	0
CD83	8	0.582665	0.496	0.133	0	0
DUSP1	8	0.582526	0.94	0.635	0	0
GSTO1	8	0.581443	0.589	0.245	0	0
TSPO	8	0.580685	0.826	0.468	0	0
SDCBP	8	0.577879	0.679	0.331	0	0
CD55	8	0.574933	0.562	0.23	0	0
TCIRG1	8	0.574278	0.436	0.121	0	0
PTP4A2	8	0.572451	0.644	0.296	0	0
ARHGEF40	8	0.570938	0.265	0.037	0	0
MXD1	8	0.570698	0.344	0.095	0	0
ADGRE2	8	0.569355	0.301	0.034	0	0
CAPZA2	8	0.56863	0.619	0.262	0	0
SULT1A1	8	0.566128	0.34	0.069	0	0
MS4A4A	8	0.563277	0.261	0.015	0	0
FAM49A	8	0.563223	0.366	0.081	0	0
SYNGR2	8	0.562404	0.455	0.144	0	0
PRAM1	8	0.56238	0.33	0.05	0	0
RBX1	8	0.561781	0.729	0.372	0	0
H2AFY	8	0.552845	0.616	0.267	0	0
ARPC1B	8	0.552021	0.896	0.648	0	0
LAPTM4A	8	0.550674	0.61	0.261	0	0
GNAI2	8	0.549773	0.634	0.288	0	0
ZFP36	8	0.54643	0.933	0.689	0	0
GPBAR1	8	0.544711	0.284	0.035	0	0
MPEG1	8	0.542289	0.434	0.107	0	0
SLC16A3	8	0.541496	0.319	0.061	0	0
H3F3A	8	0.540229	0.978	0.852	0	0
RARA	8	0.538356	0.335	0.068	0	0
ETS2	8	0.536953	0.314	0.064	0	0
IRF7	8	0.536218	0.447	0.151	0	0
MGAT1	8	0.534459	0.429	0.139	0	0
SPN	8	0.534213	0.479	0.191	0	0
RELT	8	0.532693	0.311	0.052	0	0
RABGAP1L	8	0.532686	0.435	0.155	0	0
MIDN	8	0.531954	0.536	0.206	0	0
YBX1	8	0.530306	0.937	0.811	0	0
LILRA2	8	0.529898	0.307	0.043	0	0
ADA	8	0.528307	0.363	0.102	0	0
ODF3B	8	0.525965	0.358	0.092	0	0
RNF13	8	0.525555	0.436	0.139	0	0
PLSCR1	8	0.524554	0.397	0.141	0	0
RHOA	8	0.522653	0.826	0.531	0	0
SAMSN1	8	0.521669	0.573	0.246	0	0
APLP2	8	0.520648	0.533	0.189	0	0
HOTAIRM1	8	0.520329	0.392	0.109	0	0
DPEP2	8	0.517265	0.326	0.074	0	0
MBD2	8	0.513128	0.338	0.084	0	0
RXRA	8	0.512854	0.317	0.058	0	0
RASGEF1B	8	0.51278	0.272	0.062	0	0
MYL6	8	0.510684	0.968	0.857	0	0
PGK1	8	0.507821	0.659	0.404	0	0
S100A10	8	0.506414	0.905	0.688	0	0
BRI3	8	0.502182	0.323	0.071	0	0
RIN3	8	0.502019	0.382	0.104	0	0
ZYX	8	0.497344	0.416	0.14	0	0
CPVL	8	0.496783	0.354	0.086	0	0
PAK1	8	0.492327	0.318	0.068	0	0
ATF3	8	0.492208	0.271	0.065	0	0
IFNGR2	8	0.490846	0.385	0.108	0	0
NAGK	8	0.488093	0.368	0.101	0	0
PIK3AP1	8	0.487421	0.313	0.073	0	0
SUPT4H1	8	0.486357	0.568	0.252	0	0
WSB1	8	0.48517	0.543	0.249	0	0
RAB10	8	0.483997	0.388	0.119	0	0
ATP1B3	8	0.481952	0.493	0.209	0	0
SCIMP	8	0.481163	0.316	0.064	0	0
MARCKSL1	8	0.480428	0.362	0.138	0	0
OAZ2	8	0.479164	0.374	0.117	0	0
ADRBK1	8	0.47807	0.347	0.095	0	0
PSMA4	8	0.477642	0.65	0.33	0	0
CTSZ	8	0.474804	0.355	0.102	0	0
MAP3K1	8	0.474477	0.338	0.101	0	0
RAB8A	8	0.474	0.47	0.183	0	0
VAMP5	8	0.473628	0.555	0.28	0	0
SEC14L1	8	0.47302	0.36	0.103	0	0
ANXA4	8	0.471863	0.323	0.093	0	0
TPI1	8	0.46919	0.739	0.437	0	0
RILPL2	8	0.467951	0.457	0.178	0	0
CEBPD	8	0.467684	0.297	0.082	0	0
MYD88	8	0.466748	0.334	0.085	0	0
TPM3	8	0.465355	0.807	0.563	0	0
VPS29	8	0.465186	0.546	0.251	0	0
PGLS	8	0.464945	0.537	0.256	0	0
KYNU	8	0.462657	0.279	0.058	0	0
SH3BGRL3	8	0.461835	0.988	0.862	0	0
CDC42EP3	8	0.4606	0.356	0.113	0	0
FAM46A	8	0.458147	0.261	0.069	0	0
COX6B1	8	0.457399	0.893	0.646	0	0
ATP2B1	8	0.456727	0.473	0.202	0	0
FAM45A	8	0.4562	0.39	0.126	0	0
AP2S1	8	0.455291	0.601	0.287	0	0
S100A8	8	0.454395	0.599	0.215	0	0
IRAK3	8	0.453931	0.282	0.055	0	0
SNX10	8	0.453825	0.373	0.111	0	0
SNX18	8	0.453701	0.281	0.053	0	0
RTN4	8	0.45113	0.585	0.293	0	0
CD302	8	0.450268	0.31	0.076	0	0
PCBP1	8	0.448291	0.687	0.393	0	0
GDI2	8	0.447107	0.604	0.31	0	0
TNFAIP2	8	0.447042	0.305	0.075	0	0
TALDO1	8	0.445173	0.551	0.265	0	0
NADK	8	0.443005	0.283	0.066	0	0
CD300A	8	0.440225	0.317	0.077	0	0
SCPEP1	8	0.440144	0.374	0.125	0	0
PHACTR1	8	0.436561	0.271	0.086	0	0
COX5B	8	0.435226	0.852	0.598	0	0
CD74	8	0.433518	0.986	0.668	0	0
ITM2B	8	0.433191	0.934	0.785	0	0
GNB2	8	0.431929	0.439	0.182	0	0
BLVRB	8	0.431837	0.359	0.126	0	0
LAMTOR4	8	0.43099	0.772	0.491	0	0
MYO1F	8	0.427128	0.676	0.371	0	0
FOS	8	0.425198	0.984	0.82	0	0
C4orf48	8	0.424935	0.547	0.254	0	0
BTK	8	0.424672	0.269	0.056	0	0
PTPRE	8	0.424094	0.423	0.183	0	0
CTSH	8	0.42162	0.363	0.123	0	0
PPT1	8	0.420939	0.399	0.153	0	0
RAB31	8	0.418635	0.324	0.085	0	0
ARPC2	8	0.418484	0.926	0.795	0	0
CAPNS1	8	0.415171	0.415	0.169	0	0
CNPY3	8	0.414412	0.51	0.233	0	0
EIF4EBP1	8	0.413828	0.309	0.093	0	0
SNN	8	0.4137	0.28	0.066	0	0
TMBIM4	8	0.413666	0.543	0.269	0	0
GRINA	8	0.413075	0.286	0.073	0	0
NAPRT	8	0.412985	0.309	0.095	0	0
AP2A1	8	0.410632	0.275	0.072	0	0
UBE2J1	8	0.410237	0.44	0.176	0	0
SNX3	8	0.409122	0.712	0.422	0	0
GLIPR1	8	0.409018	0.56	0.265	0	0
CDKN2D	8	0.406604	0.484	0.216	0	0
RTN3	8	0.405083	0.373	0.141	0	0
RAB32	8	0.404663	0.252	0.051	0	0
RNF149	8	0.404263	0.442	0.187	0	0
PFN1	8	0.4031	0.983	0.912	0	0
IFNGR1	8	0.402092	0.366	0.137	0	0
SMCO4	8	0.40095	0.267	0.067	0	0
2021-03-01	8	0.400841	0.366	0.114	0	0
SLC25A6	8	0.399275	0.923	0.794	0	0
RALB	8	0.395046	0.278	0.071	0	0
AGTRAP	8	0.392872	0.385	0.141	0	0
TMSB4X	8	0.390677	1	1	0	0
ICAM2	8	0.389849	0.378	0.144	0	0
CNIH4	8	0.387506	0.316	0.105	0	0
SERF2	8	0.387023	0.99	0.926	0	0
ATP6V0D1	8	0.382138	0.366	0.142	0	0
TGFBI	8	0.381899	0.277	0.07	0	0
UBE2R2	8	0.381667	0.295	0.09	0	0
HLA-DQB1	8	0.378299	0.711	0.342	0	0
SKAP2	8	0.377236	0.349	0.121	0	0
CACUL1	8	0.372294	0.291	0.096	0	0
MAP3K8	8	0.372089	0.47	0.208	0	0
VPS35	8	0.371687	0.354	0.137	0	0
ZBTB7A	8	0.370266	0.339	0.129	0	0
MYO9B	8	0.367748	0.302	0.106	0	0
GCA	8	0.364408	0.318	0.101	0	0
RGS18	8	0.362587	0.273	0.058	0	0
TMSB10	8	0.35902	1	0.997	0	0
NUMB	8	0.353051	0.315	0.116	0	0
CD79B	8	0.351673	0.412	0.137	0	0
RIPK2	8	0.349628	0.284	0.096	0	0
ACAA1	8	0.347288	0.359	0.143	0	0
ATG16L2	8	0.3461	0.263	0.082	0	0
NUP214	8	0.344758	0.333	0.119	0	0
HLA-DPB1	8	0.335615	0.867	0.584	0	0
METRNL	8	0.334226	0.268	0.079	0	0
PFDN5	8	0.329405	0.987	0.937	0	0
GCH1	8	0.321605	0.273	0.089	0	0
S100A9	8	0.320882	0.772	0.219	0	0
CFL1	8	0.310372	0.957	0.86	0	0
RPS19	8	0.307927	1	0.998	0	0
RPS9	8	0.263389	0.997	0.988	0	0
TSPAN14	8	0.347291	0.33	0.128	1.66534e-307	3.68623e-303
CAPZA1	8	0.413006	0.605	0.324	7.18367e-305	1.59011e-300
HIGD2A	8	0.41998	0.748	0.478	8.85336e-304	1.95969e-299
CHP1	8	0.352552	0.296	0.11	2.82496e-303	6.25305e-299
PTGES3	8	0.462158	0.669	0.399	6.64964e-302	1.4719e-297
LCP2	8	0.363612	0.378	0.159	1.24688e-301	2.75997e-297
IL10RB	8	0.313582	0.262	0.09	1.81221e-301	4.01132e-297
MEF2C	8	0.271559	0.387	0.158	2.99641e-301	6.63256e-297
PSMB3	8	0.401333	0.654	0.366	2.26936e-300	5.02323e-296
PSME2	8	0.418821	0.779	0.512	9.5626e-298	2.11668e-293
LAPTM5	8	0.350168	0.894	0.706	4.09718e-296	9.06911e-292
MPC1	8	0.323269	0.361	0.149	3.04034e-294	6.7298e-290
ATP5E	8	0.27924	0.983	0.919	1.00323e-293	2.22066e-289
C20orf27	8	0.315769	0.261	0.091	1.00735e-293	2.22977e-289
MYO1G	8	0.407888	0.573	0.306	1.18093e-293	2.61399e-289
ENY2	8	0.385048	0.561	0.289	1.25509e-293	2.77814e-289
FOSL2	8	0.373677	0.329	0.13	3.83927e-293	8.49823e-289
MFSD1	8	0.326996	0.266	0.094	5.33789e-293	1.18154e-288
SMAP2	8	0.386147	0.478	0.229	1.00612e-292	2.22704e-288
ITGB2	8	0.396357	0.752	0.484	1.78318e-291	3.94707e-287
CTNNB1	8	0.419288	0.401	0.178	1.15855e-289	2.56445e-285
DEDD2	8	0.323983	0.3	0.113	1.04321e-288	2.30914e-284
BACH1	8	0.317475	0.253	0.088	3.22437e-287	7.13714e-283
PCGF5	8	0.347007	0.381	0.164	3.32985e-287	7.37062e-283
MCL1	8	0.363508	0.753	0.461	4.61022e-287	1.02047e-282
UPP1	8	0.348926	0.354	0.146	1.6581e-285	3.67021e-281
COX7B	8	0.403832	0.747	0.476	1.81744e-281	4.0229e-277
COX8A	8	0.381845	0.784	0.522	2.33357e-280	5.16537e-276
CD4	8	0.317191	0.262	0.094	2.57311e-280	5.69558e-276
TUBA1A	8	0.473232	0.698	0.456	7.46324e-279	1.65199e-274
PARVG	8	0.311265	0.32	0.128	2.57234e-277	5.69388e-273
TMEM167A	8	0.347137	0.407	0.182	7.05488e-277	1.5616e-272
SLIRP	8	0.350131	0.497	0.243	1.50449e-276	3.33018e-272
UBE2D1	8	0.32094	0.298	0.115	9.53639e-276	2.11088e-271
WAS	8	0.358874	0.434	0.204	3.17274e-274	7.02285e-270
CLIC1	8	0.358559	0.834	0.575	3.62256e-272	8.01855e-268
PRR13	8	0.385362	0.733	0.466	6.31201e-272	1.39716e-267
LTA4H	8	0.392572	0.375	0.168	6.16003e-271	1.36352e-266
MSN	8	0.39888	0.612	0.353	9.63475e-269	2.13265e-264
CAT	8	0.31966	0.314	0.127	1.95117e-268	4.31892e-264
LAP3	8	0.320455	0.364	0.157	1.42599e-267	3.15643e-263
MS4A6A	8	0.438597	0.303	0.12	3.21328e-267	7.11259e-263
RNF181	8	0.341789	0.467	0.228	1.13177e-265	2.50517e-261
CTSD	8	0.341164	0.529	0.269	2.94336e-265	6.51513e-261
ATOX1	8	0.33705	0.363	0.158	8.62176e-264	1.90843e-259
MAP2K3	8	0.299957	0.319	0.13	1.25358e-263	2.7748e-259
CECR1	8	0.30902	0.292	0.114	1.90872e-263	4.22495e-259
SNAP23	8	0.315655	0.361	0.155	4.9053e-263	1.08579e-258
UTRN	8	0.355087	0.417	0.195	2.17247e-261	4.80877e-257
SNX2	8	0.310679	0.402	0.182	1.53111e-260	3.38911e-256
NCOA4	8	0.280264	0.364	0.158	1.82979e-260	4.05024e-256
RIOK3	8	0.327456	0.344	0.147	1.28417e-258	2.84251e-254
CSF3R	8	0.318352	0.257	0.095	1.08347e-252	2.39826e-248
CTD-3252C9.4	8	0.33672	0.383	0.171	1.76947e-252	3.91671e-248
MOB1A	8	0.339159	0.535	0.281	1.36301e-251	3.01702e-247
CDC42	8	0.39587	0.851	0.643	2.53702e-250	5.61568e-246
FMNL1	8	0.348667	0.39	0.18	2.86832e-250	6.34902e-246
TUBA1B	8	0.43732	0.634	0.399	8.30081e-250	1.83738e-245
CYTIP	8	0.383451	0.662	0.405	6.26696e-249	1.38719e-244
HIF1A	8	0.392537	0.374	0.173	6.27281e-248	1.38849e-243
BST2	8	0.342046	0.564	0.306	1.05169e-247	2.32791e-243
SELPLG	8	0.307264	0.358	0.157	2.74795e-246	6.08258e-242
RAP1B	8	0.354524	0.569	0.314	1.34089e-245	2.96805e-241
ACTR2	8	0.355277	0.657	0.39	4.38302e-244	9.70182e-240
HLA-DMA	8	0.356263	0.486	0.247	4.63106e-244	1.02509e-239
ZCCHC6	8	0.301109	0.262	0.1	1.69382e-243	3.74927e-239
CHMP4B	8	0.318872	0.35	0.155	2.06817e-243	4.57789e-239
GPX4	8	0.370541	0.708	0.454	7.02013e-239	1.55391e-234
BAX	8	0.339619	0.537	0.288	1.47071e-235	3.25541e-231
TLE4	8	0.347595	0.476	0.243	8.83858e-235	1.95642e-230
PRDX3	8	0.282904	0.285	0.116	2.46015e-234	5.44554e-230
IFI44L	8	0.355137	0.396	0.188	1.02448e-232	2.26768e-228
LPAR6	8	0.306967	0.263	0.103	2.36677e-232	5.23885e-228
STX10	8	0.312949	0.33	0.146	1.60894e-230	3.56138e-226
RPS27L	8	0.451813	0.64	0.398	1.32966e-229	2.9432e-225
EFHD2	8	0.268558	0.445	0.215	3.59961e-229	7.96773e-225
EPSTI1	8	0.310953	0.384	0.181	2.85768e-226	6.32547e-222
TPP1	8	0.282001	0.323	0.141	3.57856e-226	7.92115e-222
CARD19	8	0.342949	0.292	0.124	4.74954e-225	1.05131e-220
CSK	8	0.305422	0.393	0.188	7.27769e-224	1.61092e-219
PPP4C	8	0.316385	0.494	0.26	1.0666e-223	2.36092e-219
ZNF706	8	0.336194	0.496	0.268	2.20425e-221	4.87911e-217
MYADM	8	0.336906	0.503	0.27	1.48954e-220	3.2971e-216
ZNF106	8	0.294851	0.315	0.138	4.60772e-220	1.01992e-215
LSM6	8	0.313773	0.416	0.208	6.43235e-217	1.4238e-212
LEPROT	8	0.269275	0.276	0.115	1.18942e-216	2.63277e-212
USMG5	8	0.339394	0.776	0.538	4.26615e-215	9.44312e-211
SRA1	8	0.26838	0.271	0.112	1.18397e-214	2.62071e-210
HMGN2	8	0.324448	0.787	0.563	4.11102e-214	9.09975e-210
ERP44	8	0.299355	0.389	0.189	1.59654e-213	3.53394e-209
POMP	8	0.321123	0.692	0.436	9.33224e-213	2.06569e-208
EIF4E2	8	0.264322	0.303	0.132	1.01257e-212	2.24131e-208
OGFR	8	0.25939	0.26	0.105	1.03791e-211	2.29742e-207
KLF3	8	0.337644	0.544	0.309	1.22829e-211	2.71881e-207
RAC1	8	0.288406	0.334	0.152	5.28578e-211	1.17001e-206
UQCRC1	8	0.284704	0.329	0.15	1.03903e-210	2.29989e-206
FAM32A	8	0.281641	0.321	0.144	1.99163e-210	4.40847e-206
PTPN18	8	0.277599	0.302	0.132	1.50883e-208	3.33979e-204
HSD17B11	8	0.353068	0.514	0.288	1.92456e-208	4.26001e-204
SH3BP1	8	0.254364	0.285	0.121	5.05997e-208	1.12002e-203
MIS18BP1	8	0.305751	0.361	0.173	1.12651e-207	2.49354e-203
CD63	8	0.422216	0.579	0.359	7.13039e-206	1.57831e-201
UQCRB	8	0.272452	0.944	0.848	2.69108e-204	5.9567e-200
LCP1	8	0.316816	0.719	0.472	4.78998e-202	1.06026e-197
PPP1CB	8	0.328327	0.524	0.295	2.17244e-201	4.80869e-197
CHCHD10	8	0.307148	0.339	0.16	4.69618e-201	1.0395e-196
GNAI3	8	0.259512	0.356	0.168	1.96554e-200	4.35073e-196
SFT2D1	8	0.278109	0.381	0.186	4.84353e-200	1.07212e-195
H2AFZ	8	0.293752	0.668	0.423	4.86656e-200	1.07721e-195
NDUFB5	8	0.291575	0.429	0.224	8.62343e-199	1.9088e-194
RAB11FIP1	8	0.289453	0.304	0.137	2.06833e-198	4.57824e-194
MKRN1	8	0.280305	0.412	0.209	1.72233e-197	3.81238e-193
CORO1A	8	0.281972	0.901	0.771	2.77417e-197	6.14062e-193
NDUFA13	8	0.3115	0.639	0.393	1.1673e-195	2.58382e-191
CHMP5	8	0.257458	0.348	0.165	2.33096e-195	5.15958e-191
ADGRE5	8	0.305077	0.488	0.269	1.17804e-194	2.60758e-190
PRDX1	8	0.325266	0.468	0.258	4.56081e-194	1.00954e-189
LIPA	8	0.257783	0.272	0.117	4.756e-194	1.05274e-189
GBP2	8	0.3098	0.436	0.229	1.28874e-193	2.85262e-189
REEP5	8	0.287475	0.465	0.25	2.29477e-192	5.07948e-188
SDHB	8	0.263363	0.35	0.169	1.31808e-191	2.91757e-187
COX6A1	8	0.304288	0.776	0.546	8.06761e-191	1.78577e-186
NAA38	8	0.300437	0.472	0.258	5.8997e-190	1.3059e-185
YWHAE	8	0.270355	0.384	0.193	9.69702e-188	2.14644e-183
ATP5J2	8	0.31507	0.669	0.429	4.98022e-186	1.10237e-181
CYTH4	8	0.275353	0.316	0.148	1.68333e-185	3.72605e-181
RAB5C	8	0.272586	0.441	0.235	6.42868e-185	1.42299e-180
PIM3	8	0.271773	0.288	0.13	9.52831e-184	2.10909e-179
WDR83OS	8	0.291612	0.547	0.321	2.15999e-182	4.78114e-178
SEC11A	8	0.30271	0.527	0.309	2.81514e-182	6.23132e-178
ERICH1	8	0.271851	0.371	0.187	6.94161e-181	1.53652e-176
CAP1	8	0.321988	0.649	0.428	3.45883e-180	7.65612e-176
CLTA	8	0.259895	0.406	0.211	4.08325e-180	9.03828e-176
LAMTOR2	8	0.265594	0.4	0.207	7.12797e-180	1.57778e-175
NDUFS7	8	0.27088	0.482	0.267	1.54395e-177	3.41752e-173
LSP1	8	0.313014	0.722	0.51	7.20199e-177	1.59416e-172
C14orf2	8	0.281403	0.835	0.606	9.07616e-177	2.00901e-172
LRPAP1	8	0.273994	0.406	0.213	2.88744e-176	6.39134e-172
ATP5B	8	0.301895	0.586	0.363	1.27159e-175	2.81466e-171
TMEM14C	8	0.274089	0.318	0.155	4.04522e-175	8.9541e-171
UBC	8	0.331318	0.938	0.852	8.23531e-175	1.82289e-170
OSTF1	8	0.263854	0.53	0.306	1.51324e-174	3.34956e-170
CCL3L3	8	0.327723	0.297	0.148	3.03453e-173	6.71694e-169
SHKBP1	8	0.25253	0.375	0.191	3.39686e-173	7.51895e-169
JAML	8	0.26045	0.345	0.17	4.16652e-173	9.22259e-169
NMI	8	0.256281	0.311	0.148	2.19948e-172	4.86856e-168
UBE2L6	8	0.299321	0.453	0.253	2.92894e-171	6.4832e-167
POLE4	8	0.255134	0.419	0.225	7.33782e-169	1.62423e-164
NCKAP1L	8	0.253035	0.333	0.164	1.33842e-168	2.9626e-164
GRB2	8	0.269397	0.482	0.274	2.03704e-167	4.50898e-163
C7orf73	8	0.273238	0.469	0.265	5.70085e-167	1.26188e-162
DDIT3	8	0.341421	0.258	0.117	6.85925e-166	1.5183e-161
SERP1	8	0.292018	0.742	0.528	1.89894e-165	4.20331e-161
DAZAP2	8	0.287959	0.699	0.472	3.69803e-165	8.18558e-161
PAG1	8	0.29145	0.352	0.182	4.49544e-163	9.95065e-159
PSMB9	8	0.292283	0.745	0.529	2.6501e-162	5.866e-158
IQGAP1	8	0.258423	0.58	0.351	9.56838e-161	2.11796e-156
RAB7A	8	0.262586	0.488	0.281	1.65772e-160	3.66937e-156
DBNL	8	0.254568	0.421	0.234	4.75418e-156	1.05234e-151
CHMP1B	8	0.292035	0.468	0.273	8.19333e-154	1.81359e-149
ENO1	8	0.282215	0.686	0.479	6.67292e-151	1.47705e-146
PPDPF	8	0.286273	0.828	0.657	9.35694e-151	2.07116e-146
NDUFA2	8	0.269887	0.53	0.322	1.71965e-150	3.80644e-146
JUND	8	0.291725	0.541	0.332	3.39023e-149	7.50428e-145
ATP6AP2	8	0.255901	0.466	0.272	3.57133e-146	7.90515e-142
HLA-DRB5	8	0.276859	0.333	0.173	2.26275e-145	5.0086e-141
ARPC4	8	0.262107	0.576	0.366	2.94812e-144	6.52566e-140
WASF2	8	0.300826	0.476	0.294	9.58569e-143	2.12179e-138
H3F3B	8	0.348409	0.989	0.968	1.96841e-141	4.35709e-137
M6PR	8	0.256771	0.435	0.255	1.2771e-137	2.82685e-133
HSPB1	8	1.10948	0.317	0.174	1.62342e-135	3.59344e-131
STK17B	8	0.267122	0.709	0.5	7.4713e-135	1.65377e-130
UQCRQ	8	0.259121	0.66	0.441	1.43946e-134	3.18625e-130
HCLS1	8	0.256866	0.561	0.365	1.10389e-132	2.44347e-128
ZFP36L1	8	0.339214	0.469	0.291	1.07377e-131	2.37678e-127
ABRACL	8	0.271419	0.524	0.333	9.52511e-131	2.10838e-126
ID2	8	0.25685	0.743	0.511	2.04312e-130	4.52245e-126
SLC25A5	8	0.262238	0.636	0.447	4.92391e-121	1.08991e-116
RP11-386I14.4	8	0.264293	0.29	0.158	2.15457e-112	4.76914e-108
DNAJA1	8	0.313233	0.473	0.309	2.55009e-96	5.64461e-92
GADD45B	8	0.320136	0.41	0.264	1.12443e-85	2.48892e-81
HSP90AA1	8	0.478173	0.775	0.696	5.66467e-13	1.25388e-08
IFI27	9	2.63035	0.578	0.038	0	0
S100A8	9	2.33632	0.966	0.206	0	0
S100A9	9	2.29773	0.987	0.22	0	0
MNDA	9	2.03925	0.955	0.16	0	0
CST3	9	1.75966	1	0.225	0	0
IFITM3	9	1.7561	0.957	0.233	0	0
FCN1	9	1.71633	0.963	0.174	0	0
LYZ	9	1.70953	0.997	0.26	0	0
VCAN	9	1.66971	0.782	0.117	0	0
S100A12	9	1.58979	0.65	0.103	0	0
RP11-1143G9.4	9	1.56704	0.935	0.185	0	0
FGL2	9	1.55527	0.881	0.151	0	0
AIF1	9	1.54213	0.988	0.252	0	0
TYROBP	9	1.52443	0.999	0.296	0	0
CD36	9	1.48742	0.688	0.071	0	0
FCER1G	9	1.48714	0.984	0.228	0	0
S100A11	9	1.46396	0.988	0.456	0	0
LST1	9	1.46243	0.984	0.242	0	0
AP1S2	9	1.46106	0.934	0.268	0	0
CYBB	9	1.45686	0.828	0.137	0	0
CTSS	9	1.432	0.998	0.461	0	0
PSAP	9	1.41964	0.981	0.398	0	0
MS4A6A	9	1.41208	0.739	0.105	0	0
IFI6	9	1.37718	0.909	0.321	0	0
GPX1	9	1.33467	0.917	0.333	0	0
TYMP	9	1.32451	0.967	0.292	0	0
FTL	9	1.32335	1	0.974	0	0
CLEC12A	9	1.30139	0.755	0.114	0	0
S100A6	9	1.26891	1	0.866	0	0
SERPINA1	9	1.26798	0.856	0.153	0	0
GRN	9	1.25976	0.82	0.187	0	0
LGALS1	9	1.25575	0.991	0.508	0	0
TNFSF13B	9	1.24479	0.755	0.134	0	0
NCF1	9	1.22172	0.71	0.198	0	0
NPC2	9	1.22123	0.911	0.297	0	0
DUSP6	9	1.21116	0.649	0.1	0	0
TNFSF10	9	1.19676	0.648	0.132	0	0
ISG15	9	1.19545	0.804	0.343	0	0
APOBEC3A	9	1.16692	0.593	0.089	0	0
CD14	9	1.14836	0.661	0.114	0	0
KCTD12	9	1.13295	0.572	0.062	0	0
C1orf162	9	1.12979	0.799	0.216	0	0
IGSF6	9	1.11099	0.607	0.087	0	0
CSTA	9	1.07979	0.804	0.157	0	0
IFI44L	9	1.07095	0.7	0.178	0	0
NEAT1	9	1.06637	0.999	0.733	0	0
MS4A7	9	1.06467	0.589	0.114	0	0
CFP	9	1.04783	0.683	0.135	0	0
MPEG1	9	1.04011	0.618	0.105	0	0
KLF4	9	1.02196	0.69	0.135	0	0
MARCKS	9	1.02024	0.523	0.088	0	0
CFD	9	1.01608	0.819	0.171	0	0
CTSD	9	1.00198	0.752	0.264	0	0
GCA	9	0.996572	0.563	0.094	0	0
RNASE2	9	0.988737	0.386	0.026	0	0
CLEC7A	9	0.983138	0.689	0.132	0	0
BLVRB	9	0.980799	0.611	0.12	0	0
SPI1	9	0.957956	0.718	0.162	0	0
PYCARD	9	0.95607	0.8	0.284	0	0
LY96	9	0.94568	0.636	0.145	0	0
APLP2	9	0.942834	0.684	0.188	0	0
TSPO	9	0.928216	0.919	0.47	0	0
FOS	9	0.923271	0.998	0.822	0	0
SAT1	9	0.921085	0.983	0.649	0	0
VAMP5	9	0.914445	0.718	0.278	0	0
PLBD1	9	0.912739	0.426	0.053	0	0
S100A4	9	0.901829	1	0.809	0	0
RP11-160E2.6	9	0.89147	0.523	0.142	0	0
NCF2	9	0.890244	0.564	0.103	0	0
DUSP1	9	0.879983	0.984	0.638	0	0
TKT	9	0.879844	0.793	0.295	0	0
MAFB	9	0.875644	0.542	0.101	0	0
GSTP1	9	0.862009	0.898	0.454	0	0
CALM2	9	0.856776	0.957	0.689	0	0
[truncated: 5,439 more rows]
