# Supplementary material for: Single-cell analysis of immune cell transcriptome during HIV-1 infection and therapy
Source: BMC Immunol. 2022 Sep 29;23:48. doi: 10.1186/s12865-022-00523-2 (PMC9520965; doi:10.1186/s12865-022-00523-2)
Supplement: Supplementary file 3 — Additional file 3. Table S4: Genes differentially expressed between HIV-1-infected compared to seronegative. [file 12865_2022_523_MOESM3_ESM.xlsx]

## Sheet: UntreatedvSeroneg
GeneID	p_val	avg_logFC	pct.1	pct.2	p_val_adj
S100A8	0	0.952742	0.303	0.159	0
S100A9	0	0.896581	0.321	0.18	0
MT2A	0	0.801994	0.585	0.364	0
IFITM3	0	0.799947	0.335	0.195	0
IFI6	0	0.781711	0.446	0.239	0
ISG15	0	0.748448	0.432	0.271	0
IFI44L	0	0.725671	0.297	0.096	0
LGALS1	0	0.711387	0.604	0.419	0
HIST1H1E	0	0.680801	0.262	0.059	0
RP11-1143G9.4	1.78533e-215	0.656891	0.264	0.162	3.95182e-211
NKG7	0	0.651966	0.546	0.338	0
CMC1	1.7164e-288	0.64901	0.301	0.18	3.79924e-284
LY6E	0	0.609935	0.684	0.523	0
AIF1	2.43851e-239	0.597996	0.337	0.227	5.39764e-235
TYROBP	0	0.570173	0.396	0.252	0
CCL5	0	0.566758	0.534	0.39	0
LST1	8.79959e-196	0.537711	0.322	0.222	1.94779e-191
CST3	2.00131e-252	0.532507	0.314	0.194	4.42991e-248
CCL4	0	0.531328	0.31	0.172	0
FCN1	3.3639e-231	0.490236	0.259	0.15	7.446e-227
PSAP	5.05483e-179	0.487674	0.465	0.394	1.11889e-174
LYZ	3.22751e-219	0.478116	0.342	0.226	7.1441e-215
GZMH	0	0.467234	0.364	0.212	0
AP1S2	4.92069e-167	0.465973	0.349	0.264	1.08919e-162
FCER1G	1.17451e-229	0.458226	0.311	0.197	2.59978e-225
NEAT1	0	0.438964	0.795	0.699	0
ZEB2	0	0.438417	0.418	0.255	0
S100A11	1.30541e-225	0.433982	0.558	0.482	2.88953e-221
CTSS	2.11259e-136	0.430449	0.524	0.477	4.67621e-132
S100A6	0	0.426491	0.895	0.854	0
GPX1	5.26392e-146	0.408611	0.404	0.327	1.16517e-141
TMSB10	0	0.408274	0.999	0.995	0
PLEK	0	0.403144	0.359	0.215	0
GAPDH	0	0.388979	0.847	0.802	0
CST7	8.08806e-289	0.386367	0.447	0.305	1.79029e-284
ATP5I	0	0.378114	0.633	0.52	0
GSTP1	1.89724e-292	0.364242	0.528	0.42	4.19955e-288
TCEB2	0	0.363837	0.681	0.591	0
EPSTI1	1.56211e-262	0.353549	0.272	0.159	3.45773e-258
XAF1	2.65365e-242	0.350801	0.258	0.153	5.87384e-238
PYCARD	3.90401e-265	0.345533	0.38	0.259	8.64152e-261
SAT1	1.15851e-171	0.343229	0.675	0.633	2.56436e-167
MT-ND4L	1.3587e-223	0.342405	0.511	0.422	3.00748e-219
FLNA	9.84374e-229	0.337424	0.398	0.29	2.17891e-224
NDUFB1	1.40682e-264	0.334159	0.511	0.414	3.11399e-260
FTL	2.93429e-32	0.332376	0.966	0.979	6.49504e-28
SRGN	8.29592e-297	0.331347	0.782	0.709	1.8363e-292
IFITM1	6.45572e-233	0.330559	0.264	0.159	1.42897e-228
ID2	8.73965e-210	0.330547	0.56	0.459	1.93452e-205
ETS1	2.7341e-122	0.324313	0.341	0.278	6.05193e-118
TKT	1.04507e-164	0.323369	0.363	0.275	2.31326e-160
ATP5E	0	0.32177	0.951	0.933	0
CD8B	3.82376e-128	0.318475	0.251	0.172	8.4639e-124
NDUFA3	1.10747e-255	0.317434	0.485	0.381	2.45139e-251
HCST	0	0.316853	0.738	0.649	0
CD8A	7.31584e-153	0.316046	0.255	0.17	1.61936e-148
RNF213	2.46007e-221	0.314676	0.523	0.434	5.44537e-217
PTPRC	0	0.313828	0.844	0.801	0
IFI16	1.72697e-183	0.310257	0.441	0.356	3.82264e-179
NAMPT	3.32539e-132	0.306863	0.276	0.192	7.36075e-128
MBNL1	3.51856e-239	0.305437	0.476	0.373	7.78834e-235
IFITM2	2.53429e-280	0.304524	0.707	0.628	5.60964e-276
NOP10	7.63834e-198	0.299649	0.404	0.306	1.69075e-193
PTP4A2	5.92677e-199	0.294344	0.375	0.272	1.31189e-194
GZMM	5.71297e-95	0.293895	0.347	0.291	1.26457e-90
S100A4	1.33782e-276	0.291495	0.854	0.778	2.96127e-272
CTSD	4.96498e-146	0.289703	0.337	0.251	1.099e-141
GRN	6.13776e-119	0.285916	0.26	0.185	1.35859e-114
C14orf2	6.0116e-267	0.284515	0.658	0.597	1.33067e-262
C1orf162	4.03252e-135	0.283297	0.291	0.208	8.92599e-131
SUB1	7.64607e-179	0.282405	0.712	0.695	1.69246e-174
PET100	3.14239e-177	0.281064	0.445	0.357	6.95567e-173
PFN1	0	0.280694	0.928	0.917	0
CARD16	7.03588e-169	0.280383	0.406	0.313	1.55739e-164
LCP1	1.00307e-194	0.275868	0.547	0.472	2.2203e-190
GNLY	9.06099e-60	0.272731	0.355	0.293	2.00565e-55
POMP	8.61601e-196	0.272102	0.485	0.397	1.90715e-191
ITGA4	5.59034e-157	0.271956	0.299	0.211	1.23742e-152
IFI27L2	6.05478e-160	0.270996	0.291	0.202	1.34022e-155
C12orf75	2.00342e-99	0.270386	0.312	0.245	4.43456e-95
PSME2	1.04373e-170	0.26688	0.572	0.518	2.3103e-166
TPM3	1.3097e-215	0.262511	0.628	0.567	2.89903e-211
DRAP1	1.79894e-162	0.261939	0.442	0.358	3.98196e-158
BST2	5.70321e-142	0.260504	0.379	0.298	1.26241e-137
PSMA7	3.26068e-183	0.259626	0.574	0.515	7.21752e-179
KLRD1	9.88152e-144	0.259419	0.289	0.195	2.18727e-139
GZMB	1.34814e-139	0.258435	0.293	0.197	2.9841e-135
ANXA2	3.21271e-134	0.256508	0.432	0.355	7.11133e-130
RGS2	1.62464e-75	0.256448	0.351	0.291	3.59614e-71
STXBP2	3.92919e-113	0.255309	0.276	0.2	8.69726e-109
CAST	8.55704e-149	0.254123	0.503	0.432	1.8941e-144
ACTB	0	0.252588	0.983	0.987	0
PSMA4	4.3413e-127	0.251784	0.399	0.327	9.60947e-123
TSPO	2.91374e-100	0.251395	0.523	0.489	6.44956e-96
HSP90B1	2.00292e-42	0.250845	0.406	0.378	4.43346e-38
VAMP5	2.86737e-142	0.25032	0.357	0.27	6.34691e-138
RP11-255M2.3	5.89501e-290	-0.260013	0.17	0.302	1.30486e-285
NACA2	1.07256e-280	-0.261595	0.302	0.451	2.37411e-276
RPS14	0	-0.264706	0.998	0.998	0
RPSA	0	-0.265641	0.929	0.96	0
MT-ATP6	0	-0.267533	0.976	0.989	0
RPS3	0	-0.269408	0.993	0.995	0
GLTSCR2	0	-0.270317	0.725	0.835	0
DUSP1	0	-0.277618	0.517	0.734	0
RPL13	0	-0.279876	0.999	0.998	0
RPS20	0	-0.282647	0.987	0.992	0
LTB	0	-0.284259	0.394	0.634	0
RPL30	0	-0.287526	0.994	0.995	0
BTG2	0	-0.288155	0.38	0.544	0
RPS27A	0	-0.290367	0.998	0.998	0
PIK3IP1	2.3534e-301	-0.290859	0.22	0.367	5.20926e-297
RPL4	0	-0.291858	0.91	0.958	0
KRT10	0	-0.292069	0.254	0.421	0
SARAF	0	-0.295472	0.711	0.823	0
TPT1	0	-0.299477	0.989	0.991	0
RPS13	0	-0.300503	0.988	0.994	0
GPR183	1.21988e-269	-0.300589	0.181	0.308	2.70022e-265
EEF2	0	-0.314526	0.775	0.893	0
EEF1A1	0	-0.319199	0.999	0.998	0
RPLP0	0	-0.319782	0.88	0.946	0
RPL9	0	-0.328678	0.988	0.992	0
MT-ND4	0	-0.333966	0.988	0.996	0
RPL21	0	-0.33975	0.999	0.999	0
RPL3	0	-0.356683	0.991	0.996	0
MT-CYB	0	-0.368313	0.956	0.991	0
TSC22D3	0	-0.378112	0.781	0.918	0
LDHB	0	-0.380398	0.479	0.657	0
RPL7	0	-0.396152	0.99	0.996	0
ZFP36L2	0	-0.397921	0.444	0.603	0
JUN	0	-0.408731	0.728	0.835	0
CD69	0	-0.410202	0.471	0.691	0
EEF1B2	0	-0.418637	0.79	0.889	0
JUNB	0	-0.431137	0.805	0.907	0
RPS2	0	-0.445885	0.994	0.998	0
RPS4Y1	0	-0.45179	0.57	0.867	0
RPS3A	0	-0.455718	0.992	0.997	0
NHSL2	0	-0.470096	0.154	0.383	0
BTG1	0	-0.480101	0.834	0.933	0
IL7R	0	-0.509615	0.24	0.452	0
CXCR4	0	-0.518451	0.658	0.823	0
ZNF90	0	-0.672588	0.359	0.687	0
