# Supplementary material for: Single-cell analysis of immune cell transcriptome during HIV-1 infection and therapy
Source: BMC Immunol. 2022 Sep 29;23:48. doi: 10.1186/s12865-022-00523-2 (PMC9520965; doi:10.1186/s12865-022-00523-2)
Supplement: Supplementary file 4 — Additional file 4. Table S5: Genes differentially expressed between HIV-1-treated compared to seronegative. [file 12865_2022_523_MOESM4_ESM.xlsx]

## Sheet: TreatedvSeroneg
GeneID	p_val	avg_logFC	pct.1	pct.2	p_val_adj
CCL4	0	1.20278	0.332	0.172	0
DNAJB1	0	0.881846	0.465	0.334	0
RGS1	0	0.810056	0.35	0.174	0
SOD2	9.1832e-30	0.799334	0.275	0.246	2.0327e-25
GADD45B	0	0.779975	0.397	0.205	0
PMAIP1	0	0.740265	0.35	0.211	0
FTH1	0	0.73009	0.988	0.981	0
DUSP2	0	0.717788	0.317	0.148	0
NFKBIA	0	0.660752	0.725	0.604	0
ZNF331	0	0.650217	0.323	0.183	0
CREM	0	0.650159	0.318	0.191	0
ISG15	4.86773e-177	0.640452	0.361	0.271	1.07747e-172
H3F3B	0	0.623187	0.986	0.972	0
PIM3	0	0.573983	0.256	0.104	0
SRGN	0	0.570909	0.819	0.709	0
HSPE1	7.56161e-118	0.555573	0.406	0.349	1.67376e-113
SAMSN1	3.30382e-299	0.544592	0.353	0.23	7.313e-295
NKG7	0	0.535921	0.523	0.338	0
CD69	5.17658e-81	0.535659	0.692	0.691	1.14584e-76
SELK	0	0.534013	0.581	0.455	0
LGALS1	1.26401e-288	0.532326	0.536	0.419	2.79789e-284
YPEL5	0	0.531249	0.545	0.424	0
CCL5	5.54851e-278	0.490725	0.526	0.39	1.22816e-273
CLEC2B	3.69012e-302	0.484472	0.523	0.408	8.16808e-298
HSPA5	2.71714e-219	0.482761	0.417	0.315	6.0144e-215
LY6E	3.40669e-260	0.480488	0.601	0.523	7.5407e-256
NAMPT	2.48524e-153	0.466923	0.281	0.192	5.50107e-149
IFI6	1.45965e-142	0.466478	0.317	0.239	3.23093e-138
PLEK	6.00335e-54	0.465141	0.257	0.215	1.32884e-49
MAP3K8	2.77569e-209	0.461095	0.283	0.18	6.14399e-205
HSP90AA1	2.13479e-54	0.454266	0.683	0.695	4.72536e-50
IER2	9.35379e-189	0.444108	0.667	0.59	2.07046e-184
RGS2	9.3206e-215	0.431205	0.409	0.291	2.06312e-210
JUND	6.89475e-286	0.428915	0.422	0.293	1.52615e-281
TNFAIP3	1.30755e-237	0.422232	0.511	0.404	2.89425e-233
NR4A2	2.05003e-163	0.406744	0.461	0.378	4.53775e-159
CYCS	1.10616e-177	0.404602	0.526	0.454	2.44849e-173
DNAJA1	2.46692e-115	0.401177	0.358	0.292	5.46053e-111
GNLY	8.40436e-194	0.377597	0.426	0.293	1.8603e-189
SNHG15	2.13114e-179	0.375964	0.272	0.178	4.71728e-175
PPP1R15A	1.35653e-115	0.372809	0.556	0.516	3.00267e-111
IDI1	7.41298e-127	0.371357	0.293	0.216	1.64086e-122
DNAJB6	1.00321e-145	0.357587	0.433	0.358	2.2206e-141
SDCBP	9.74657e-149	0.357432	0.405	0.327	2.1574e-144
SAT1	4.69617e-116	0.34679	0.678	0.633	1.0395e-111
PIK3R1	4.48255e-96	0.344079	0.38	0.316	9.92213e-92
GZMH	3.44905e-148	0.336618	0.316	0.212	7.63447e-144
PET100	2.22295e-163	0.334303	0.443	0.357	4.9205e-159
ID2	2.99823e-145	0.332405	0.545	0.459	6.63659e-141
REL	3.33279e-100	0.328326	0.375	0.312	7.37712e-96
NFE2L2	1.11448e-117	0.327964	0.267	0.195	2.46691e-113
CST7	4.386e-171	0.327622	0.418	0.305	9.70841e-167
FTL	1.99444e-287	0.321833	0.983	0.979	4.41469e-283
RBM8A	1.26404e-120	0.316868	0.422	0.356	2.79795e-116
NFKBIZ	1.57045e-63	0.315542	0.277	0.226	3.47618e-59
HERPUD1	5.84197e-90	0.31533	0.48	0.426	1.29312e-85
MT2A	5.13345e-117	0.313943	0.439	0.364	1.13629e-112
TUBA4A	1.17543e-49	0.312474	0.325	0.289	2.60182e-45
DRAP1	1.11008e-130	0.311254	0.433	0.358	2.45716e-126
AIF1	5.44497e-30	0.307473	0.263	0.227	1.20524e-25
PTGER4	7.39223e-100	0.30321	0.279	0.211	1.63627e-95
UBC	9.34474e-271	0.299574	0.884	0.873	2.06846e-266
WTAP	6.94578e-99	0.297398	0.302	0.235	1.53745e-94
EZR	1.53314e-54	0.295533	0.403	0.366	3.39361e-50
CLK1	4.61347e-92	0.288145	0.359	0.294	1.02119e-87
C12orf75	6.34169e-77	0.287693	0.306	0.245	1.40373e-72
LEPROTL1	3.52464e-71	0.285584	0.508	0.469	7.80179e-67
LST1	8.17658e-28	0.283789	0.259	0.222	1.80989e-23
GPR183	8.03333e-18	0.283241	0.322	0.308	1.77818e-13
SOCS3	1.18197e-39	0.278554	0.264	0.228	2.61628e-35
MGAT4A	1.1929e-72	0.275779	0.326	0.27	2.64049e-68
PPDPF	2.51574e-173	0.271839	0.687	0.641	5.5686e-169
RNF145	8.04398e-93	0.270621	0.256	0.19	1.78053e-88
GZMM	6.73344e-64	0.270299	0.339	0.291	1.49045e-59
ZEB2	7.16552e-105	0.269998	0.335	0.255	1.58609e-100
BCAS2	1.42964e-63	0.264848	0.263	0.214	3.16452e-59
UBE2B	1.73651e-70	0.263789	0.348	0.297	3.84377e-66
POMP	2.09971e-105	0.263724	0.46	0.397	4.6477e-101
ATP5I	7.83617e-130	0.262705	0.574	0.52	1.73454e-125
TCEB2	1.36887e-138	0.262338	0.63	0.591	3.02998e-134
ZFAND5	1.308e-58	0.258575	0.262	0.211	2.89526e-54
RSRC2	6.4528e-63	0.253354	0.324	0.274	1.42833e-58
BUD31	2.37659e-70	0.250018	0.26	0.205	5.26057e-66
NSA2	3.32207e-236	-0.251453	0.265	0.405	7.3534e-232
MT-CYB	0	-0.251724	0.915	0.991	0
TRBC2	6.12377e-148	-0.252523	0.479	0.602	1.3555e-143
STAT1	1.80854e-166	-0.252917	0.153	0.253	4.00321e-162
LTB	1.49076e-271	-0.253874	0.464	0.634	3.29981e-267
GIMAP7	4.71445e-229	-0.25782	0.185	0.317	1.04354e-224
ACAP1	1.49473e-243	-0.258515	0.337	0.494	3.30859e-239
CORO1A	0	-0.259807	0.696	0.844	0
RPL5	0	-0.261061	0.907	0.971	0
RPL4	0	-0.262528	0.867	0.958	0
RPL6	0	-0.265607	0.964	0.993	0
TRAF3IP3	6.4134e-258	-0.269749	0.311	0.466	1.41961e-253
EIF4B	4.04465e-299	-0.275383	0.352	0.525	8.95283e-295
RPS20	0	-0.275585	0.974	0.992	0
RPL9	0	-0.277106	0.963	0.992	0
CD48	0	-0.28021	0.535	0.712	0
MT-ND4	0	-0.283281	0.975	0.996	0
RPS4Y1	0	-0.290261	0.616	0.867	0
FAM65B	0	-0.293128	0.322	0.5	0
LDHB	1.09913e-275	-0.293181	0.503	0.657	2.43293e-271
RPSA	0	-0.31225	0.867	0.96	0
SELL	2.63125e-268	-0.319966	0.301	0.453	5.82427e-264
EEF1B2	0	-0.322048	0.729	0.889	0
RP11-255M2.3	0	-0.322533	0.134	0.302	0
NACA2	0	-0.339611	0.263	0.451	0
EEF1A1	0	-0.341653	0.993	0.998	0
TXNIP	0	-0.342791	0.7	0.898	0
RPL18	0	-0.348663	0.963	0.99	0
IL7R	9.675e-199	-0.376301	0.339	0.452	2.14156e-194
NHSL2	0	-0.594856	0.117	0.383	0
ZNF90	0	-0.997421	0.222	0.687	0
