# Supplementary material for: Single-cell analysis of immune cell transcriptome during HIV-1 infection and therapy
Source: BMC Immunol. 2022 Sep 29;23:48. doi: 10.1186/s12865-022-00523-2 (PMC9520965; doi:10.1186/s12865-022-00523-2)
Supplement: Supplementary file 5 — Additional file 5. Table S8: Genes upregulated in each cluster in scRNA-seq T and NK cells. [file 12865_2022_523_MOESM5_ESM.xlsx]

## Sheet: Positive_markers_In_All_Cluster
gene	cluster	avg_logFC	percent_detection_in_cluster	percent_detection_other	p_val	p_val_adj
LTB	0	1.0049	0.961	0.447	0	0
IL7R	0	0.880877	0.86	0.391	0	0
AQP3	0	0.616176	0.358	0.08	0	0
KLRB1	0	0.598248	0.429	0.171	0	0
LDHB	0	0.554263	0.894	0.58	0	0
PLP2	0	0.547629	0.523	0.218	0	0
VIM	0	0.545034	0.888	0.628	0	0
TPT1	0	0.51308	0.999	0.969	0	0
TIMP1	0	0.508695	0.41	0.13	0	0
CD40LG	0	0.487985	0.258	0.041	0	0
ZNF90	0	0.482501	0.656	0.369	0	0
RNASET2	0	0.477694	0.65	0.338	0	0
GPR183	0	0.476408	0.479	0.185	0	0
LIMS1	0	0.450552	0.342	0.119	0	0
EEF1A1	0	0.438932	1	0.996	0	0
FXYD5	0	0.436615	0.846	0.584	0	0
TRADD	0	0.424805	0.368	0.135	0	0
RPLP0	0	0.420999	0.985	0.886	0	0
MAL	0	0.416487	0.311	0.102	0	0
CORO1B	0	0.415386	0.362	0.144	0	0
NHSL2	0	0.40004	0.392	0.174	0	0
ITGB1	0	0.381726	0.62	0.341	0	0
RPS8	0	0.376693	1	0.988	0	0
TMEM123	0	0.364924	0.628	0.344	0	0
EEF1B2	0	0.363296	0.953	0.783	0	0
RPL9	0	0.361148	0.999	0.979	0	0
RPL4	0	0.359899	0.989	0.902	0	0
RCAN3	0	0.354968	0.326	0.128	0	0
EEF2	0	0.345705	0.935	0.775	0	0
RPSA	0	0.344482	0.994	0.934	0	0
RPS3A	0	0.335972	1	0.985	0	0
RPLP1	0	0.335881	1	0.998	0	0
NOSIP	0	0.334238	0.561	0.319	0	0
RPL5	0	0.326818	0.995	0.947	0	0
HINT1	0	0.318869	0.904	0.714	0	0
RPL30	0	0.314049	1	0.993	0	0
RPS20	0	0.31391	1	0.984	0	0
RPL13	0	0.309198	1	0.998	0	0
RPL6	0	0.306038	0.999	0.98	0	0
RPL18	0	0.304947	0.999	0.974	0	0
RPS12	0	0.302572	1	0.997	0	0
RPS25	0	0.298911	1	0.991	0	0
RPS16	0	0.294628	0.999	0.983	0	0
RPL11	0	0.294249	1	0.996	0	0
RPL8	0	0.288953	0.997	0.972	0	0
RPS13	0	0.286879	0.999	0.985	0	0
RPL22	0	0.286316	0.991	0.927	0	0
RPL18A	0	0.279156	1	0.995	0	0
RPL10A	0	0.278726	0.998	0.98	0	0
RPS17	0	0.275776	0.999	0.986	0	0
RPL39	0	0.270757	1	0.997	0	0
RPL10	0	0.268428	1	0.998	0	0
RPS6	0	0.268404	1	0.997	0	0
RPL13A	0	0.267176	1	0.998	0	0
RPS23	0	0.262904	1	0.991	0	0
RPL7A	0	0.259882	0.994	0.942	0	0
RPS27A	0	0.253643	1	0.998	0	0
RPL29	0	0.250527	0.999	0.973	0	0
TRAC	0	0.290277	0.903	0.684	4.15236e-307	9.19125e-303
GLTSCR2	0	0.262562	0.911	0.745	7.73655e-295	1.71249e-290
EIF3E	0	0.275927	0.865	0.653	4.21918e-292	9.33915e-288
FOS	0	0.291746	0.895	0.749	6.54476e-279	1.44868e-274
TRAT1	0	0.26525	0.372	0.186	2.31908e-270	5.13329e-266
SERINC5	0	0.27976	0.253	0.11	6.50418e-268	1.4397e-263
NAP1L1	0	0.262186	0.81	0.577	5.20169e-257	1.15139e-252
RPS4Y1	0	0.260536	0.867	0.672	1.02338e-253	2.26526e-249
GSTK1	0	0.286625	0.73	0.507	4.41716e-239	9.77739e-235
PBXIP1	0	0.259838	0.384	0.205	3.25059e-237	7.19518e-233
GATA3	0	0.298307	0.265	0.125	1.2907e-233	2.85696e-229
TNFAIP8	0	0.267132	0.414	0.232	4.51439e-231	9.99261e-227
JUNB	0	0.25825	0.912	0.833	5.82254e-189	1.28882e-184
CCR7	1	0.846974	0.571	0.124	0	0
EEF1B2	1	0.719472	0.967	0.781	0	0
SELL	1	0.67823	0.7	0.298	0	0
C6orf48	1	0.624564	0.739	0.407	0	0
RPL9	1	0.610186	1	0.979	0	0
RPS3A	1	0.606549	1	0.985	0	0
LEF1	1	0.605747	0.392	0.106	0	0
RPS13	1	0.592796	1	0.985	0	0
RPS12	1	0.580622	1	0.997	0	0
LTB	1	0.57979	0.911	0.459	0	0
PIK3IP1	1	0.568954	0.655	0.331	0	0
NOSIP	1	0.559134	0.632	0.308	0	0
RPS5	1	0.557187	0.994	0.947	0	0
RPL22	1	0.555141	0.996	0.926	0	0
RPS23	1	0.532042	1	0.991	0	0
RPS8	1	0.531968	1	0.988	0	0
TPT1	1	0.526205	0.998	0.969	0	0
TRABD2A	1	0.525794	0.292	0.066	0	0
TXNIP	1	0.521133	0.951	0.79	0	0
RPL30	1	0.514901	1	0.993	0	0
MAL	1	0.508445	0.336	0.099	0	0
OXNAD1	1	0.50755	0.361	0.115	0	0
EIF3E	1	0.491867	0.886	0.65	0	0
RPLP2	1	0.489923	1	0.997	0	0
RPL32	1	0.489758	1	0.998	0	0
RPL5	1	0.48939	0.996	0.948	0	0
RPS6	1	0.480116	1	0.997	0	0
RPS25	1	0.478816	1	0.991	0	0
NELL2	1	0.474479	0.276	0.065	0	0
RPL13	1	0.469734	1	0.998	0	0
RPS16	1	0.463528	1	0.983	0	0
RPL23	1	0.462173	0.991	0.926	0	0
LDHB	1	0.462001	0.854	0.588	0	0
EEF1A1	1	0.459973	1	0.996	0	0
RCAN3	1	0.455812	0.345	0.126	0	0
RPS20	1	0.453682	1	0.984	0	0
TCF7	1	0.443944	0.538	0.272	0	0
RPL38	1	0.443879	0.999	0.98	0	0
TXK	1	0.437649	0.271	0.075	0	0
NPM1	1	0.437544	0.948	0.792	0	0
RPL11	1	0.428684	1	0.996	0	0
AIF1	1	0.428095	0.314	0.067	0	0
RPL4	1	0.427391	0.982	0.904	0	0
RGS10	1	0.427343	0.567	0.299	0	0
TMEM123	1	0.418139	0.611	0.348	0	0
RPL10A	1	0.415912	0.999	0.98	0	0
RPSA	1	0.413205	0.991	0.935	0	0
NUCB2	1	0.412016	0.427	0.204	0	0
RPL19	1	0.41016	1	0.995	0	0
RPL21	1	0.409389	1	0.999	0	0
GLTSCR2	1	0.408579	0.913	0.746	0	0
FOXP1	1	0.40797	0.569	0.306	0	0
RPL31	1	0.405809	1	0.996	0	0
SATB1	1	0.405249	0.33	0.128	0	0
LDLRAP1	1	0.402928	0.276	0.091	0	0
RPL37	1	0.401547	1	0.991	0	0
RPL34	1	0.401263	1	0.998	0	0
RPL27	1	0.400654	0.997	0.975	0	0
RPL18	1	0.399514	0.998	0.974	0	0
RPL35A	1	0.398047	1	0.996	0	0
IL7R	1	0.396863	0.753	0.413	0	0
CD27	1	0.39594	0.492	0.228	0	0
RPS14	1	0.395661	1	0.997	0	0
RPS21	1	0.394839	0.997	0.972	0	0
SNHG8	1	0.392849	0.633	0.378	0	0
RPL29	1	0.383128	0.998	0.973	0	0
NAP1L1	1	0.380981	0.815	0.578	0	0
EIF4B	1	0.380521	0.617	0.384	0	0
RPL7A	1	0.373838	0.991	0.943	0	0
RPS28	1	0.372416	1	0.997	0	0
RPS27A	1	0.372395	1	0.998	0	0
NACA	1	0.371364	0.977	0.903	0	0
SERINC5	1	0.36716	0.274	0.107	0	0
RPL12	1	0.364245	0.999	0.991	0	0
RPL37A	1	0.360933	0.999	0.988	0	0
RPL7	1	0.358936	0.999	0.992	0	0
RPLP0	1	0.351066	0.976	0.888	0	0
RPL24	1	0.350873	0.991	0.945	0	0
RPS15A	1	0.347339	1	0.997	0	0
RPS4Y1	1	0.344939	0.844	0.677	0	0
RPLP1	1	0.344712	1	0.998	0	0
RPS17	1	0.342809	0.999	0.986	0	0
RPL18A	1	0.338833	1	0.995	0	0
RPL14	1	0.335456	0.999	0.986	0	0
RPS9	1	0.335093	0.998	0.982	0	0
TOMM7	1	0.330677	0.925	0.796	0	0
RPL10	1	0.318802	1	0.998	0	0
RPL39	1	0.310152	1	0.997	0	0
RPL36A	1	0.305322	0.962	0.88	0	0
RPS18	1	0.302245	1	0.998	0	0
SARAF	1	0.298631	0.918	0.77	0	0
RPL13A	1	0.297512	1	0.998	0	0
RPS4X	1	0.297116	0.999	0.99	0	0
PABPC1	1	0.29023	0.934	0.813	0	0
RPS3	1	0.28345	0.999	0.996	0	0
RPL23A	1	0.281389	1	0.996	0	0
RPL27A	1	0.280192	1	0.997	0	0
RPS24	1	0.270037	0.998	0.979	0	0
GNB2L1	1	0.267046	0.981	0.924	0	0
RPL8	1	0.265826	0.994	0.973	0	0
RPS29	1	0.256624	1	0.998	0	0
RPL36	1	0.254261	0.999	0.991	0	0
RPL26	1	0.251329	1	0.995	0	0
RPL28	1	0.250443	1	0.996	0	0
LEPROTL1	1	0.280927	0.737	0.511	1.5458e-289	3.42162e-285
ZNF90	1	0.393582	0.588	0.382	1.5365e-286	3.40105e-282
ZFAS1	1	0.32363	0.749	0.546	4.50832e-283	9.97917e-279
CAMK4	1	0.304893	0.291	0.14	1.09012e-249	2.41299e-245
ST13	1	0.319916	0.536	0.335	1.16751e-247	2.58427e-243
RSL1D1	1	0.302058	0.506	0.308	1.33408e-235	2.95298e-231
EIF3H	1	0.283049	0.71	0.516	5.98732e-221	1.32529e-216
CD55	1	0.256989	0.284	0.142	4.44009e-210	9.82814e-206
GABPB1-AS1	1	0.311173	0.345	0.19	5.97181e-203	1.32186e-198
NSA2	1	0.285762	0.475	0.303	4.28415e-194	9.48296e-190
GIMAP1	1	0.263823	0.288	0.151	8.46564e-192	1.87387e-187
FBL	1	0.252638	0.432	0.265	1.53434e-182	3.39627e-178
GIMAP7	1	0.271947	0.499	0.327	1.48971e-166	3.29748e-162
UXT	1	0.250376	0.58	0.413	7.03783e-160	1.55782e-155
GZMH	2	0.86261	0.817	0.355	0	0
CD8A	2	0.765564	0.576	0.275	0	0
FGFBP2	2	0.750075	0.693	0.294	0	0
NKG7	2	0.717478	0.994	0.53	0	0
CCL5	2	0.634824	0.995	0.588	0	0
CCL4L2	2	0.617569	0.309	0.135	0	0
CCL4	2	0.605464	0.609	0.289	0	0
CD8B	2	0.579823	0.505	0.277	0	0
TRGC2	2	0.577488	0.421	0.201	0	0
CST7	2	0.554949	0.877	0.486	0	0
HLA-DPB1	2	0.554438	0.706	0.444	0	0
GZMB	2	0.50338	0.64	0.304	0	0
ZEB2	2	0.492306	0.447	0.223	0	0
MYO1F	2	0.478867	0.545	0.338	0	0
HLA-DRB1	2	0.476633	0.505	0.283	0	0
GZMA	2	0.467462	0.762	0.433	0	0
C12orf75	2	0.454786	0.567	0.346	0	0
CD3D	2	0.412431	0.9	0.785	0	0
SH3BGRL3	2	0.388675	0.93	0.84	0	0
S100A4	2	0.361123	0.938	0.828	0	0
HLA-B	2	0.327598	1	0.996	0	0
HLA-C	2	0.32274	0.994	0.984	0	0
HLA-A	2	0.267437	0.995	0.982	0	0
KLRG1	2	0.482617	0.366	0.177	2.10761e-300	4.66518e-296
AC092580.4	2	0.481231	0.481	0.274	4.76324e-287	1.05434e-282
CD52	2	0.270769	0.972	0.934	9.16262e-277	2.02815e-272
HCST	2	0.321336	0.849	0.735	1.04355e-264	2.3099e-260
GZMM	2	0.426413	0.608	0.43	2.42133e-260	5.35962e-256
PATL2	2	0.486814	0.294	0.138	1.67158e-256	3.70003e-252
PRF1	2	0.338045	0.512	0.292	1.60365e-255	3.54967e-251
CD99	2	0.382207	0.676	0.519	5.7297e-246	1.26827e-241
MIAT	2	0.452732	0.251	0.113	4.27757e-239	9.4684e-235
HLA-DPA1	2	0.402907	0.515	0.335	1.53783e-228	3.40399e-224
KLRD1	2	0.317178	0.529	0.313	1.06003e-222	2.34637e-218
PPP2R5C	2	0.356531	0.716	0.585	2.28929e-212	5.06735e-208
ITGB2	2	0.383315	0.603	0.461	2.54974e-208	5.64385e-204
S100A6	2	0.258339	0.926	0.876	2.71629e-208	6.01252e-204
PTPRC	2	0.269835	0.868	0.797	2.10397e-188	4.65714e-184
PLEK	2	0.355749	0.313	0.172	2.15674e-172	4.77394e-168
CTSW	2	0.26428	0.566	0.386	1.18539e-165	2.62387e-161
LGALS1	2	0.289277	0.568	0.399	4.95786e-154	1.09742e-149
FLNA	2	0.391943	0.426	0.299	9.75525e-146	2.15932e-141
MYL12B	2	0.288235	0.723	0.646	3.64442e-144	8.06691e-140
IFNG	2	0.332701	0.254	0.138	4.26394e-136	9.43823e-132
LYAR	2	0.290948	0.53	0.383	1.80073e-130	3.98591e-126
CD3G	2	0.290155	0.675	0.59	6.92414e-127	1.53266e-122
CLIC1	2	0.273276	0.63	0.51	1.20874e-126	2.67555e-122
APOBEC3G	2	0.349671	0.333	0.217	2.18789e-124	4.84289e-120
CHST12	2	0.322655	0.336	0.22	7.401e-118	1.63821e-113
AKNA	2	0.348537	0.354	0.243	3.72741e-115	8.25062e-111
MYO1G	2	0.343358	0.395	0.289	7.13849e-113	1.5801e-108
KLF6	2	0.269261	0.742	0.673	1.46023e-109	3.23222e-105
PYHIN1	2	0.314397	0.333	0.221	8.97692e-106	1.98704e-101
LINC00152	2	0.335713	0.298	0.192	2.45234e-104	5.42825e-100
ID2	2	0.257434	0.615	0.505	4.54796e-104	1.00669e-99
LSP1	2	0.286988	0.552	0.466	1.18439e-99	2.62165e-95
CMC1	2	0.370952	0.391	0.28	3.39769e-91	7.52078e-87
APMAP	2	0.280661	0.296	0.197	1.43515e-90	3.1767e-86
CD2	2	0.257864	0.626	0.554	1.9529e-89	4.32274e-85
CTSC	2	0.276933	0.351	0.254	1.15151e-84	2.54886e-80
TRBC2	2	0.296187	0.71	0.655	1.06756e-83	2.36305e-79
EFHD2	2	0.25639	0.262	0.168	7.54809e-83	1.67077e-78
SAMD3	2	0.274048	0.314	0.219	2.56614e-80	5.68015e-76
SYTL3	2	0.279303	0.278	0.186	9.1051e-80	2.01541e-75
C9orf142	2	0.292762	0.384	0.297	1.01077e-78	2.23734e-74
SYNE1	2	0.288375	0.254	0.171	3.45365e-75	7.64465e-71
TPST2	2	0.265818	0.262	0.179	2.78634e-73	6.16756e-69
ITGB1	2	0.284181	0.457	0.374	3.3662e-66	7.45108e-62
FYN	2	0.257252	0.373	0.3	2.76745e-58	6.12576e-54
ATG2A	2	0.280512	0.257	0.189	8.2425e-54	1.82448e-49
ITGA4	2	0.25149	0.289	0.235	1.36068e-36	3.01187e-32
GZMK	3	1.36063	0.705	0.144	0	0
LYAR	3	0.548521	0.711	0.366	0	0
MT-ND2	3	0.389338	0.998	0.968	0	0
CXCR4	3	0.379614	0.944	0.813	0	0
GZMA	3	0.362464	0.79	0.436	0	0
MT-CYB	3	0.306154	0.994	0.945	0	0
IL7R	3	0.426815	0.716	0.435	1.46354e-307	3.23954e-303
MT-ND1	3	0.280581	0.982	0.914	3.7275e-287	8.25082e-283
CD8A	3	0.35406	0.547	0.284	5.24358e-284	1.16067e-279
FOS	3	0.398418	0.918	0.755	6.04402e-265	1.33784e-260
CD8B	3	0.377772	0.528	0.279	1.29618e-263	2.86909e-259
JUN	3	0.360481	0.92	0.777	1.50349e-252	3.32797e-248
DUSP1	3	0.308664	0.754	0.518	1.18409e-241	2.62098e-237
ATG2A	3	0.36044	0.359	0.179	9.95497e-212	2.20353e-207
JUNB	3	0.265692	0.946	0.834	1.66682e-187	3.68952e-183
NFKBIA	3	0.277579	0.715	0.504	9.02477e-187	1.99763e-182
ZFP36	3	0.253618	0.785	0.606	1.07382e-147	2.37691e-143
CMC1	3	0.277102	0.456	0.275	2.82789e-147	6.25953e-143
PIK3R1	3	0.250491	0.568	0.386	2.57218e-133	5.69351e-129
KLRB1	3	0.624711	0.292	0.202	2.20238e-67	4.87497e-63
DUSP2	4	0.973469	0.412	0.186	0	0
PMAIP1	4	0.966196	0.387	0.205	0	0
NFKBIA	4	0.948158	0.685	0.508	0	0
CCL4	4	0.936883	0.579	0.3	0	0
CREM	4	0.934453	0.434	0.219	0	0
H3F3B	4	0.864579	0.988	0.96	0	0
GNLY	4	0.802032	0.848	0.407	0	0
IER2	4	0.790934	0.708	0.52	0	0
CLEC2B	4	0.727559	0.609	0.456	0	0
NKG7	4	0.690813	0.971	0.543	0	0
CCL5	4	0.687382	0.99	0.597	0	0
SELK	4	0.672014	0.603	0.462	0	0
GZMH	4	0.63815	0.704	0.378	0	0
CST7	4	0.590707	0.819	0.501	0	0
SRGN	4	0.585665	0.868	0.746	0	0
JUN	4	0.579188	0.865	0.783	0	0
GZMB	4	0.564491	0.598	0.316	0	0
FTH1	4	0.517624	0.982	0.963	0	0
TSC22D3	4	0.47623	0.882	0.852	0	0
FTL	4	0.374085	0.977	0.964	0	0
EIF1	4	0.37341	0.99	0.988	0	0
B2M	4	0.35085	1	1	0	0
TMSB4X	4	0.250379	1	1	0	0
LGALS1	4	0.614365	0.603	0.399	2.91446e-299	6.45116e-295
NR4A2	4	0.70727	0.475	0.313	2.518e-279	5.57359e-275
GADD45B	4	0.744933	0.41	0.24	5.34733e-279	1.18363e-274
FGFBP2	4	0.458339	0.559	0.318	1.52162e-278	3.36811e-274
CYBA	4	0.39347	0.86	0.809	2.06827e-277	4.57812e-273
CXCR4	4	0.449793	0.881	0.82	6.75312e-269	1.4948e-264
TNFAIP3	4	0.618148	0.578	0.448	2.51048e-263	5.55694e-259
UBC	4	0.393311	0.851	0.846	2.23759e-251	4.95292e-247
AC092580.4	4	0.620988	0.444	0.283	1.28246e-233	2.83872e-229
TUBA4A	4	0.709433	0.441	0.303	4.32789e-232	9.57978e-228
SAMSN1	4	0.676054	0.365	0.215	5.8654e-232	1.29831e-227
CD69	4	0.61548	0.738	0.698	1.63373e-230	3.61625e-226
YPEL5	4	0.627268	0.503	0.38	3.6585e-229	8.09809e-225
DNAJB6	4	0.630998	0.48	0.36	5.12923e-221	1.13535e-216
IFNG	4	0.745976	0.281	0.137	1.22447e-212	2.71036e-208
DUSP1	4	0.53089	0.63	0.532	5.35231e-206	1.18473e-201
LITAF	4	0.503293	0.619	0.546	5.82553e-205	1.28948e-200
KLRD1	4	0.463269	0.507	0.32	1.60858e-204	3.56059e-200
RGS1	4	0.648616	0.403	0.251	6.49558e-203	1.4378e-198
ZFP36	4	0.502535	0.694	0.616	2.68261e-202	5.93795e-198
SRSF7	4	0.505863	0.647	0.604	1.47275e-200	3.25994e-196
C12orf75	4	0.529392	0.495	0.359	1.01698e-195	2.25109e-191
BTG1	4	0.335142	0.903	0.903	1.62236e-194	3.59109e-190
CYCS	4	0.556709	0.542	0.458	3.17073e-192	7.01841e-188
HSPA5	4	0.676797	0.452	0.338	9.65935e-189	2.1381e-184
LYAR	4	0.493222	0.522	0.387	8.97393e-186	1.98638e-181
CTSW	4	0.416367	0.548	0.392	2.02309e-177	4.47811e-173
HLA-DRB1	4	0.552299	0.438	0.295	8.72321e-175	1.93088e-170
S100A4	4	0.279131	0.917	0.833	4.51074e-166	9.98452e-162
REL	4	0.623991	0.364	0.245	6.11939e-166	1.35453e-161
ZEB2	4	0.505718	0.375	0.236	2.21572e-165	4.9045e-161
ZNF331	4	0.640358	0.33	0.207	3.39047e-159	7.50481e-155
IDI1	4	0.607338	0.33	0.213	8.96197e-157	1.98373e-152
UBB	4	0.285694	0.841	0.852	7.4624e-156	1.6518e-151
S100A6	4	0.272606	0.886	0.881	1.03334e-147	2.28729e-143
SH3BGRL3	4	0.268198	0.867	0.849	4.20919e-143	9.31703e-139
POMP	4	0.492928	0.463	0.378	2.57958e-138	5.70989e-134
ID2	4	0.452496	0.595	0.509	2.27278e-137	5.03079e-133
LINC00152	4	0.550887	0.306	0.194	1.54857e-133	3.42777e-129
SUB1	4	0.325095	0.691	0.681	1.29406e-129	2.86441e-125
RBM8A	4	0.494733	0.434	0.362	3.61961e-122	8.01201e-118
SAT1	4	0.358873	0.597	0.545	1.78525e-121	3.95165e-117
EMP3	4	0.351049	0.686	0.68	1.08544e-120	2.40262e-116
JUND	4	0.52471	0.34	0.241	9.8845e-120	2.18794e-115
JUNB	4	0.269382	0.879	0.841	1.32855e-118	2.94075e-114
EZR	4	0.544704	0.422	0.345	1.83802e-118	4.06847e-114
HERPUD1	4	0.508514	0.424	0.345	2.32582e-115	5.14821e-111
NEAT1	4	0.312574	0.686	0.674	6.8765e-111	1.52211e-106
HLA-DPB1	4	0.346887	0.549	0.467	1.81354e-107	4.01427e-103
EIF5A	4	0.445452	0.508	0.473	6.06988e-106	1.34357e-101
PPDPF	4	0.332997	0.655	0.67	1.91964e-105	4.24911e-101
HLA-DQB1	4	0.535828	0.254	0.16	2.82408e-104	6.25111e-100
GZMM	4	0.398474	0.508	0.445	1.37298e-103	3.03909e-99
PPP1R15A	4	0.490948	0.465	0.412	5.00673e-100	1.10824e-95
CD8A	4	0.41177	0.402	0.3	7.0028e-99	1.55007e-94
ARF6	4	0.455394	0.448	0.394	3.45895e-98	7.6564e-94
PTPN7	4	0.507097	0.33	0.246	5.65243e-96	1.25117e-91
LY6E	4	0.362297	0.579	0.556	3.34426e-95	7.40252e-91
RGS2	4	0.458402	0.283	0.19	9.7801e-92	2.16483e-87
CALM2	4	0.333658	0.625	0.64	3.56023e-87	7.88058e-83
ANXA1	4	0.347888	0.624	0.571	3.59875e-85	7.96584e-81
HMGB2	4	0.337245	0.505	0.472	4.23619e-85	9.3768e-81
ZFP36L2	4	0.453962	0.568	0.561	2.99761e-82	6.63521e-78
S100A10	4	0.262148	0.683	0.688	1.59237e-74	3.52472e-70
ISG20	4	0.389654	0.534	0.539	1.40009e-71	3.0991e-67
C20orf24	4	0.473668	0.286	0.219	1.03667e-69	2.29466e-65
PPP2R5C	4	0.314226	0.604	0.6	9.27132e-69	2.05221e-64
DNAJA1	4	0.425088	0.346	0.289	1.20356e-67	2.66409e-63
SRSF3	4	0.366835	0.499	0.49	2.06274e-67	4.56588e-63
PET100	4	0.391009	0.415	0.38	2.67702e-65	5.92558e-61
PIK3R1	4	0.44822	0.436	0.4	1.56662e-63	3.46771e-59
KLF6	4	0.274	0.679	0.681	1.66683e-63	3.68953e-59
SDCBP	4	0.452334	0.319	0.264	5.25186e-62	1.1625e-57
FAM177A1	4	0.464938	0.256	0.191	5.60496e-62	1.24066e-57
CD99	4	0.289653	0.547	0.537	9.45695e-59	2.0933e-54
HSPE1	4	0.416922	0.402	0.373	2.70619e-56	5.99015e-52
IFI6	4	0.405096	0.323	0.264	2.3649e-55	5.2347e-51
SRSF2	4	0.375076	0.454	0.448	5.75061e-55	1.2729e-50
IRF1	4	0.35876	0.447	0.423	1.3607e-52	3.01191e-48
SBDS	4	0.382819	0.382	0.355	1.25717e-49	2.78276e-45
FAM133B	4	0.398062	0.366	0.334	6.70885e-49	1.485e-44
GUK1	4	0.301046	0.52	0.546	3.1468e-47	6.96545e-43
DNAJB1	4	0.260278	0.429	0.407	3.60757e-47	7.98535e-43
RUNX3	4	0.396948	0.3	0.252	2.17116e-46	4.80586e-42
CLEC2D	4	0.293009	0.52	0.546	5.02915e-40	1.1132e-35
HLA-DPA1	4	0.296127	0.39	0.353	5.66739e-39	1.25448e-34
VAMP2	4	0.258371	0.557	0.614	9.90662e-39	2.19283e-34
MORF4L1	4	0.276587	0.525	0.566	1.59154e-38	3.52286e-34
ADGRE5	4	0.375342	0.291	0.253	1.15871e-36	2.56481e-32
SNRPG	4	0.334529	0.37	0.357	8.13037e-35	1.79966e-30
SELT	4	0.355975	0.314	0.292	3.68004e-33	8.14576e-29
BUD31	4	0.366474	0.261	0.229	4.01121e-31	8.87882e-27
BZW1	4	0.352269	0.321	0.303	1.35116e-30	2.99079e-26
WTAP	4	0.374283	0.255	0.222	1.43165e-30	3.16896e-26
CIB1	4	0.332183	0.4	0.407	2.96239e-30	6.55725e-26
RORA	4	0.346391	0.359	0.351	2.86261e-27	6.33638e-23
DRAP1	4	0.305197	0.377	0.384	1.02568e-25	2.27035e-21
STK17B	4	0.297324	0.429	0.454	6.91904e-25	1.53153e-20
CHST12	4	0.322983	0.26	0.231	2.30957e-24	5.11223e-20
C1orf56	4	0.394615	0.291	0.261	2.22467e-23	4.9243e-19
UBE2B	4	0.334458	0.289	0.279	2.07049e-20	4.58303e-16
NDUFA13	4	0.290238	0.352	0.362	2.79929e-20	6.19624e-16
MGAT4A	4	0.305171	0.338	0.339	1.65847e-19	3.67103e-15
ARPC5L	4	0.291324	0.281	0.265	1.97281e-19	4.36682e-15
PDIA3	4	0.267692	0.4	0.424	1.80059e-18	3.98561e-14
SYF2	4	0.254995	0.415	0.448	3.71425e-18	8.2215e-14
TRBC1	4	0.283729	0.524	0.532	8.33349e-18	1.84462e-13
IFITM1	4	0.277367	0.279	0.263	3.10716e-17	6.87769e-13
PIP4K2A	4	0.293945	0.277	0.264	4.91496e-17	1.08793e-12
EIF4A1	4	0.293449	0.337	0.345	7.25666e-17	1.60626e-12
NDUFA6	4	0.306132	0.275	0.266	1.20391e-16	2.66486e-12
ISG15	4	0.458619	0.309	0.297	1.38231e-16	3.05974e-12
KLF3	4	0.314577	0.309	0.31	5.9865e-16	1.32511e-11
RAP1B	4	0.279089	0.315	0.317	1.9228e-15	4.25612e-11
TMED2	4	0.277955	0.33	0.344	1.19455e-14	2.64413e-10
CRIP1	4	0.260578	0.367	0.378	1.51526e-14	3.35403e-10
C9orf142	4	0.28102	0.306	0.307	1.55917e-14	3.45122e-10
HNRNPH1	4	0.344269	0.334	0.34	2.02259e-14	4.477e-10
AKNA	4	0.280969	0.266	0.255	5.18679e-14	1.1481e-09
CDC42SE1	4	0.355377	0.321	0.327	1.01567e-13	2.24818e-09
STK17A	4	0.267522	0.359	0.376	4.60198e-13	1.01865e-08
CLK1	4	0.28345	0.301	0.306	8.9465e-13	1.98031e-08
CMC1	4	0.290042	0.317	0.29	1.79936e-12	3.98289e-08
MAGOH	4	0.293387	0.251	0.248	2.82728e-12	6.25818e-08
RSRC2	4	0.275587	0.297	0.301	6.44542e-12	1.42669e-07
EML4	4	0.292555	0.291	0.301	6.98171e-10	1.5454e-05
BAX	4	0.273611	0.257	0.259	2.55956e-09	5.66558e-05
MAP1LC3B	4	0.266625	0.292	0.309	1.09055e-08	0.000241394
PPP1CB	4	0.256053	0.264	0.272	1.48692e-07	0.00329129
TOB1	4	0.255093	0.272	0.277	3.02213e-07	0.00668949
RNMT	4	0.280746	0.262	0.273	4.56482e-07	0.0101042
FKBP11	4	0.269999	0.247	0.257	1.35492e-05	0.299911
CCDC12	4	0.252406	0.284	0.308	1.53231e-05	0.339176
CCR7	5	1.05066	0.471	0.167	0	0
FTH1	5	1.00237	0.993	0.963	0	0
ZNF331	5	0.9852	0.528	0.193	0	0
RGS1	5	0.957124	0.488	0.247	0	0
SOCS3	5	0.936612	0.416	0.163	0	0
YPEL5	5	0.899195	0.652	0.37	0	0
LEPROTL1	5	0.825186	0.788	0.524	0	0
GPR183	5	0.823837	0.428	0.214	0	0
JUNB	5	0.820047	0.97	0.835	0	0
CREM	5	0.772151	0.457	0.222	0	0
ZFP36L2	5	0.743633	0.759	0.545	0	0
LTB	5	0.687949	0.873	0.497	0	0
SARAF	5	0.634886	0.902	0.783	0	0
RPL34	5	0.546257	1	0.998	0	0
RPL36	5	0.45699	0.997	0.992	0	0
PABPC1	5	0.422691	0.899	0.826	0	0
BTG1	5	0.399658	0.944	0.9	0	0
RPS4X	5	0.383531	0.994	0.991	0	0
RPL21	5	0.374387	1	0.999	0	0
RPL7	5	0.373925	0.997	0.993	0	0
RPS15	5	0.343027	1	0.997	0	0
RPS2	5	0.3348	0.997	0.996	0	0
RPL32	5	0.331364	1	0.998	0	0
RPS18	5	0.328556	1	0.998	0	0
EIF1	5	0.320694	0.99	0.988	0	0
RPS27	5	0.319246	1	0.999	0	0
RPL41	5	0.318094	1	0.999	0	0
RPL3	5	0.298044	0.998	0.997	0	0
RPS28	5	0.286874	1	0.997	0	0
RPL12	5	0.28404	0.996	0.992	0	0
PTMA	5	0.274654	0.998	0.995	0	0
RPL31	5	0.254397	0.999	0.996	0	0
RGCC	5	0.840111	0.3	0.117	2.89181e-304	6.40102e-300
SELK	5	0.622455	0.643	0.462	2.07898e-294	4.60183e-290
H3F3B	5	0.384267	0.974	0.962	1.63351e-268	3.61577e-264
RPS9	5	0.257688	0.989	0.984	1.94528e-267	4.30588e-263
PIK3IP1	5	0.62727	0.561	0.364	1.04517e-265	2.31349e-261
BIRC3	5	0.647301	0.385	0.203	2.4016e-234	5.31595e-230
PFDN5	5	0.30841	0.937	0.921	1.07831e-226	2.38684e-222
NFKBIA	5	0.464121	0.665	0.514	1.53591e-193	3.39973e-189
GADD45B	5	0.603492	0.417	0.244	2.86182e-191	6.33464e-187
FOS	5	0.433397	0.841	0.766	1.09744e-190	2.42919e-186
NR4A2	5	0.57175	0.487	0.316	1.85806e-185	4.11281e-181
RPL36A	5	0.28966	0.927	0.889	8.45128e-182	1.87069e-177
SDCBP	5	0.559817	0.414	0.258	3.32964e-176	7.37016e-172
CD69	5	0.441774	0.771	0.696	2.59115e-169	5.7355e-165
FAM177A1	5	0.539129	0.334	0.186	1.71405e-161	3.79406e-157
AC090498.1	5	0.386654	0.712	0.632	2.20642e-161	4.88391e-157
SNHG8	5	0.486376	0.534	0.406	1.3515e-147	2.99154e-143
ARID5A	5	0.487976	0.287	0.152	2.24657e-147	4.97279e-143
NBEAL1	5	0.309608	0.841	0.787	1.74295e-146	3.85802e-142
SLC2A3	5	0.53343	0.428	0.287	1.12438e-143	2.48881e-139
FOXP1	5	0.521897	0.464	0.335	2.61028e-134	5.77785e-130
PTGER4	5	0.505316	0.335	0.206	6.93417e-126	1.53488e-121
DNAJB1	5	0.363662	0.525	0.4	1.45786e-123	3.22698e-119
CIRBP	5	0.297157	0.767	0.731	9.63056e-115	2.13172e-110
SVIP	5	0.468937	0.392	0.269	1.42621e-113	3.15691e-109
RHOH	5	0.460371	0.414	0.297	1.21799e-111	2.69602e-107
NPM1	5	0.262098	0.859	0.811	1.58403e-111	3.50625e-107
JUND	5	0.458365	0.362	0.242	4.0535e-103	8.97242e-99
PPP1CB	5	0.479363	0.376	0.262	6.93586e-102	1.53525e-97
SBDS	5	0.394879	0.454	0.349	1.18333e-94	2.6193e-90
TNFAIP3	5	0.401775	0.551	0.453	1.49802e-93	3.31588e-89
NFE2L2	5	0.402451	0.273	0.168	2.76491e-87	6.12014e-83
RSL24D1	5	0.341323	0.569	0.502	2.29957e-84	5.09011e-80
EIF4A2	5	0.281842	0.714	0.674	2.06986e-82	4.58163e-78
EIF3E	5	0.26939	0.734	0.681	4.29074e-79	9.49756e-75
BCAS2	5	0.385835	0.313	0.214	2.31064e-77	5.11461e-73
UBE2B	5	0.392853	0.368	0.272	1.86363e-76	4.12514e-72
MGAT4A	5	0.406287	0.422	0.332	4.37274e-76	9.67905e-72
DNAJB9	5	0.41006	0.258	0.167	1.35532e-73	2.99999e-69
TRAT1	5	0.388914	0.301	0.207	5.89194e-71	1.30418e-66
ELF1	5	0.375024	0.478	0.408	2.66171e-68	5.89169e-64
RSL1D1	5	0.367313	0.409	0.331	1.02531e-64	2.26953e-60
C6orf48	5	0.318024	0.521	0.451	1.79666e-62	3.9769e-58
SRSF6	5	0.362534	0.28	0.193	3.82147e-62	8.45882e-58
ZFP36	5	0.323141	0.664	0.62	6.57857e-59	1.45617e-54
GYPC	5	0.335705	0.492	0.434	2.23462e-55	4.94633e-51
TMEM123	5	0.321057	0.45	0.382	4.84028e-54	1.0714e-49
PNRC1	5	0.279125	0.612	0.581	1.21633e-53	2.69234e-49
MORF4L1	5	0.267442	0.592	0.56	1.96454e-53	4.34851e-49
HNRNPA0	5	0.281052	0.554	0.518	6.11329e-53	1.35318e-48
SNHG15	5	0.349453	0.26	0.182	3.41435e-52	7.55767e-48
RNASET2	5	0.355656	0.439	0.382	4.47865e-52	9.91349e-48
SPOCK2	5	0.364276	0.315	0.242	3.66395e-51	8.11016e-47
RNF145	5	0.337856	0.252	0.177	1.34207e-50	2.97067e-46
SAMSN1	5	0.351287	0.301	0.224	2.08004e-49	4.60418e-45
DUSP2	5	0.289634	0.287	0.202	4.47299e-49	9.90096e-45
TOB1	5	0.363628	0.345	0.271	8.02655e-47	1.77668e-42
SELL	5	0.259601	0.429	0.352	1.44769e-43	3.20447e-39
CYCS	5	0.314488	0.504	0.463	1.47401e-42	3.26272e-38
NDUFV2	5	0.344379	0.323	0.26	2.40503e-42	5.32353e-38
HSPA5	5	0.294731	0.406	0.344	8.43937e-41	1.86805e-36
STK17B	5	0.274977	0.489	0.449	1.4947e-40	3.30853e-36
WTAP	5	0.305336	0.284	0.22	2.21895e-38	4.91165e-34
EZR	5	0.348375	0.397	0.349	4.02977e-37	8.91991e-33
IDI1	5	0.301061	0.284	0.22	1.39489e-35	3.08758e-31
CHD1	5	0.300782	0.264	0.204	1.33696e-33	2.95936e-29
BCL11B	5	0.319051	0.263	0.211	2.75819e-30	6.10525e-26
SEC62	5	0.282448	0.441	0.409	3.24617e-30	7.1854e-26
RNMT	5	0.29688	0.318	0.268	4.83335e-30	1.06986e-25
BTG2	5	0.261444	0.468	0.435	3.07294e-29	6.80196e-25
NOSIP	5	0.282209	0.398	0.353	1.01361e-28	2.24362e-24
TCF7	5	0.262105	0.351	0.309	2.05532e-26	4.54945e-22
SMDT1	5	0.269271	0.398	0.37	2.36883e-26	5.24341e-22
RP11-51J9.5	5	0.262711	0.298	0.25	3.46126e-24	7.6615e-20
G3BP2	5	0.270652	0.284	0.245	6.49994e-22	1.43876e-17
HNRNPH1	5	0.320831	0.369	0.337	7.9014e-21	1.74897e-16
EML4	5	0.278923	0.331	0.298	1.23891e-20	2.74234e-16
DDX21	5	0.259327	0.317	0.285	2.14772e-19	4.75398e-15
PIK3R1	5	0.281723	0.423	0.402	4.46631e-19	9.88617e-15
SMCHD1	5	0.262893	0.383	0.369	2.30709e-15	5.10674e-11
GNLY	6	1.40416	0.986	0.414	0	0
GZMB	6	1.20905	0.885	0.307	0	0
TYROBP	6	1.16119	0.565	0.128	0	0
KLRF1	6	1.15507	0.43	0.078	0	0
FGFBP2	6	1.09325	0.849	0.307	0	0
FCGR3A	6	1.06352	0.518	0.128	0	0
CCL4	6	1.04664	0.639	0.306	0	0
TRDC	6	0.98922	0.485	0.112	0	0
NKG7	6	0.933136	0.999	0.557	0	0
HIST1H1E	6	0.907249	0.38	0.126	0	0
KLRD1	6	0.906531	0.735	0.311	0	0
ZEB2	6	0.897531	0.546	0.23	0	0
CST7	6	0.891267	0.911	0.506	0	0
GZMH	6	0.873689	0.892	0.377	0	0
CLIC3	6	0.855822	0.368	0.134	0	0
PRF1	6	0.833775	0.652	0.295	0	0
CTSW	6	0.806127	0.735	0.385	0	0
PRSS23	6	0.703015	0.287	0.083	0	0
HOPX	6	0.694479	0.514	0.256	0	0
HLA-B	6	0.625901	1	0.996	0	0
CCL5	6	0.597489	0.996	0.611	0	0
HLA-C	6	0.402497	0.995	0.984	0	0
LGALS1	6	0.603546	0.678	0.402	1.81472e-302	4.01687e-298
C1orf21	6	0.709364	0.319	0.118	3.46275e-301	7.6648e-297
CD247	6	0.809399	0.551	0.342	2.0479e-297	4.53303e-293
AC092580.4	6	0.749068	0.523	0.284	2.54452e-295	5.63229e-291
HLA-A	6	0.295655	0.994	0.983	1.97485e-273	4.37134e-269
SPON2	6	0.734073	0.324	0.129	1.03149e-262	2.2832e-258
ID2	6	0.632687	0.702	0.505	1.99668e-255	4.41964e-251
HCST	6	0.472774	0.846	0.742	1.03988e-252	2.30178e-248
IFITM2	6	0.536904	0.762	0.625	6.66899e-248	1.47618e-243
ADGRG1	6	0.618795	0.261	0.094	1.56564e-242	3.46555e-238
CCL4L2	6	0.831433	0.333	0.143	3.19692e-222	7.07638e-218
PYHIN1	6	0.660034	0.415	0.222	2.51412e-219	5.56499e-215
CEP78	6	0.628374	0.286	0.119	5.4519e-215	1.20678e-210
S1PR5	6	0.594153	0.271	0.111	2.90726e-199	6.43523e-195
SYTL3	6	0.625834	0.36	0.186	1.73274e-193	3.83543e-189
CYBA	6	0.363653	0.87	0.81	3.92542e-193	8.68891e-189
DSTN	6	0.641828	0.482	0.32	5.37561e-191	1.18989e-186
CMC1	6	0.650701	0.483	0.28	7.06492e-185	1.56382e-180
PPP2R5C	6	0.48064	0.698	0.594	5.07609e-180	1.12359e-175
EFHD2	6	0.586596	0.331	0.169	3.73075e-170	8.25802e-166
MYO1F	6	0.514451	0.506	0.352	2.48822e-153	5.50768e-149
CD63	6	0.55611	0.451	0.302	9.7756e-148	2.16383e-143
HIST1H1D	6	0.600312	0.254	0.126	3.43071e-134	7.59388e-130
UBB	6	0.298723	0.863	0.85	6.5312e-126	1.44568e-121
GZMA	6	0.29282	0.68	0.457	1.1847e-125	2.62233e-121
HLA-DPB1	6	0.396675	0.599	0.466	1.44981e-121	3.20915e-117
ARPC2	6	0.322774	0.797	0.776	2.10604e-121	4.66172e-117
C12orf75	6	0.440739	0.505	0.363	4.76267e-117	1.05422e-112
SYNE1	6	0.540455	0.298	0.173	2.46163e-114	5.44882e-110
CAST	6	0.510238	0.493	0.388	2.53685e-113	5.61532e-109
NEAT1	6	0.329806	0.73	0.671	1.40331e-111	3.10622e-107
MBP	6	0.527044	0.416	0.302	2.60124e-108	5.75785e-104
CD99	6	0.365049	0.615	0.533	1.32525e-95	2.93345e-91
2021-09-07	6	0.378197	0.627	0.588	4.80546e-94	1.06369e-89
TMEM2	6	0.503636	0.269	0.16	5.38315e-93	1.19156e-88
RUNX3	6	0.468333	0.363	0.249	8.51725e-92	1.88529e-87
APMAP	6	0.486902	0.314	0.201	1.70459e-91	3.77311e-87
NCL	6	0.454574	0.529	0.466	1.51502e-89	3.35349e-85
PLAC8	6	0.478658	0.487	0.396	3.69936e-87	8.18852e-83
PRDM1	6	0.492675	0.256	0.149	4.77534e-87	1.05702e-82
MT-ND4L	6	0.479623	0.485	0.409	2.38693e-84	5.28347e-80
PLEK	6	0.456047	0.291	0.181	1.91275e-81	4.23387e-77
RBM39	6	0.330045	0.641	0.628	1.55784e-77	3.44827e-73
MT2A	6	0.359312	0.556	0.462	2.68682e-77	5.94727e-73
ETS1	6	0.455347	0.443	0.367	2.11133e-76	4.67344e-72
TRGC2	6	0.422112	0.334	0.219	4.54169e-74	1.0053e-69
C5orf56	6	0.461209	0.288	0.19	1.02192e-72	2.26202e-68
SYNE2	6	0.421233	0.463	0.39	6.31849e-70	1.3986e-65
ABHD17A	6	0.43735	0.285	0.194	1.42651e-67	3.15758e-63
SAMD3	6	0.420059	0.32	0.224	3.04703e-67	6.7446e-63
IRF1	6	0.393669	0.491	0.421	2.92233e-65	6.46857e-61
RNF213	6	0.37798	0.504	0.451	8.03454e-65	1.77844e-60
HIST1H1C	6	0.417393	0.255	0.163	2.05746e-63	4.55419e-59
FLNA	6	0.414566	0.39	0.309	2.82536e-61	6.25393e-57
LITAF	6	0.323588	0.584	0.552	6.0064e-61	1.32952e-56
GNG2	6	0.418303	0.278	0.197	1.04121e-53	2.30473e-49
NDUFB7	6	0.378228	0.409	0.352	3.20155e-53	7.08663e-49
DBI	6	0.336305	0.476	0.426	1.36501e-52	3.02145e-48
C20orf24	6	0.406465	0.298	0.221	8.66945e-52	1.91898e-47
TPM3	6	0.337766	0.54	0.524	5.36603e-50	1.18777e-45
CH17-189H20.1	6	0.404195	0.254	0.18	6.08081e-49	1.34599e-44
GZMM	6	0.295519	0.503	0.448	1.86259e-48	4.12284e-44
RP5-1171I10.5	6	0.377193	0.281	0.202	3.059e-48	6.7711e-44
AHNAK	6	0.383529	0.354	0.285	3.89961e-48	8.6318e-44
JAK1	6	0.34154	0.463	0.43	7.16609e-47	1.58621e-42
AKNA	6	0.40096	0.321	0.252	1.52356e-45	3.37239e-41
FYN	6	0.38852	0.364	0.305	4.36222e-44	9.65578e-40
RARRES3	6	0.301468	0.564	0.554	1.99265e-43	4.41072e-39
HLA-DPA1	6	0.284455	0.417	0.352	2.40205e-38	5.31695e-34
PTPN7	6	0.397729	0.311	0.25	6.03523e-38	1.3359e-33
DDIT4	6	0.385801	0.388	0.342	8.62976e-36	1.9102e-31
CHST12	6	0.331258	0.293	0.23	3.38636e-35	7.4957e-31
GSTP1	6	0.314288	0.412	0.375	6.20724e-34	1.37397e-29
PRMT2	6	0.342038	0.404	0.375	1.91484e-33	4.2385e-29
LSP1	6	0.277278	0.486	0.475	4.11418e-32	9.10674e-28
YWHAZ	6	0.266849	0.533	0.538	5.68151e-32	1.2576e-27
TLN1	6	0.346161	0.26	0.205	5.89765e-32	1.30544e-27
TECR	6	0.597961	0.327	0.295	1.01661e-31	2.25028e-27
RAP1B	6	0.342676	0.355	0.314	2.44161e-31	5.40451e-27
PRPF4B	6	0.372016	0.283	0.232	5.94356e-31	1.31561e-26
ITGB2	6	0.269342	0.496	0.477	1.59777e-30	3.53667e-26
NDUFB2	6	0.293804	0.426	0.41	1.74746e-28	3.86801e-24
ARPC5L	6	0.331016	0.309	0.264	2.81398e-27	6.22874e-23
PTP4A2	6	0.328717	0.28	0.234	3.33117e-27	7.37354e-23
ITGB1	6	0.269184	0.427	0.381	4.81571e-27	1.06596e-22
IQGAP1	6	0.3576	0.311	0.272	7.17325e-27	1.5878e-22
SRRM1	6	0.269681	0.496	0.513	2.72803e-26	6.0385e-22
ARGLU1	6	0.290676	0.484	0.496	6.85865e-26	1.51816e-21
SRRM2	6	0.312845	0.361	0.341	1.44634e-23	3.20148e-19
DDX6	6	0.327366	0.34	0.313	1.8386e-23	4.06974e-19
TCF25	6	0.301644	0.397	0.384	3.27892e-23	7.25789e-19
HLA-F	6	0.264716	0.449	0.45	1.15264e-22	2.55136e-18
C9orf142	6	0.296041	0.337	0.305	1.75676e-22	3.88858e-18
CFLAR	6	0.308393	0.306	0.278	5.61385e-20	1.24263e-15
ARL4C	6	0.267421	0.428	0.426	5.95533e-19	1.31821e-14
AKAP13	6	0.301335	0.321	0.3	2.5692e-18	5.68692e-14
FAM49B	6	0.269924	0.37	0.36	4.19035e-17	9.27535e-13
DDX46	6	0.29531	0.326	0.312	1.4757e-16	3.26647e-12
TGFB1	6	0.272199	0.268	0.238	1.50641e-16	3.33444e-12
BLOC1S1	6	0.261066	0.35	0.338	5.29292e-16	1.17159e-11
PCSK7	6	0.268643	0.402	0.405	2.7345e-15	6.05282e-11
HMGN3	6	0.286976	0.284	0.264	2.57271e-14	5.6947e-10
ADGRE5	6	0.272147	0.281	0.256	3.20521e-14	7.09474e-10
HP1BP3	6	0.285167	0.332	0.326	8.32203e-14	1.84208e-09
HSP90B1	6	0.257014	0.367	0.366	1.6794e-13	3.71736e-09
ATM	6	0.275292	0.34	0.333	2.84599e-13	6.2996e-09
SCP2	6	0.270081	0.304	0.295	5.54567e-12	1.22754e-07
DHRS7	6	0.267497	0.268	0.253	2.73292e-11	6.04932e-07
TAOK3	6	0.261101	0.26	0.242	3.90881e-11	8.65215e-07
PRKCH	6	0.258698	0.292	0.283	1.55261e-10	3.4367e-06
CELF2	6	0.262046	0.372	0.393	3.31207e-09	7.33127e-05
BTN3A2	6	0.26622	0.259	0.253	8.69304e-09	0.00019242
RBM25	6	0.258734	0.319	0.331	1.35091e-07	0.00299024
TRDC	7	1.75364	0.764	0.094	0	0
FCGR3A	7	1.4166	0.727	0.115	0	0
FGFBP2	7	1.32808	0.904	0.304	0	0
GNLY	7	1.32291	0.94	0.418	0	0
GZMB	7	1.26848	0.937	0.304	0	0
TRGC1	7	1.25191	0.444	0.111	0	0
PRF1	7	1.22711	0.834	0.284	0	0
HOPX	7	1.13618	0.771	0.239	0	0
TYROBP	7	1.11773	0.568	0.129	0	0
KLRC2	7	1.07292	0.393	0.041	0	0
SPON2	7	1.00657	0.508	0.117	0	0
CTSW	7	1.00016	0.863	0.377	0	0
KLRD1	7	0.995375	0.867	0.303	0	0
GZMH	7	0.979619	0.947	0.374	0	0
KLRF1	7	0.962978	0.469	0.076	0	0
NKG7	7	0.946533	1	0.558	0	0
CD247	7	0.907316	0.698	0.333	0	0
CST7	7	0.903371	0.963	0.504	0	0
GZMA	7	0.771195	0.903	0.443	0	0
CD63	7	0.747014	0.646	0.289	0	0
TTC38	7	0.741771	0.346	0.068	0	0
ADGRG1	7	0.73697	0.396	0.085	0	0
MYOM2	7	0.725777	0.258	0.071	0	0
EFHD2	7	0.718081	0.493	0.158	0	0
IFITM2	7	0.695307	0.882	0.618	0	0
CCL4	7	0.693629	0.677	0.304	0	0
CYBA	7	0.690707	0.972	0.804	0	0
CCL5	7	0.660449	0.997	0.612	0	0
PLAC8	7	0.6538	0.679	0.383	0	0
FCRL6	7	0.653357	0.375	0.097	0	0
ITGB2	7	0.640757	0.744	0.46	0	0
APMAP	7	0.637824	0.48	0.191	0	0
RHOC	7	0.632931	0.379	0.115	0	0
CLIC3	7	0.626828	0.386	0.133	0	0
C1orf21	7	0.624589	0.402	0.113	0	0
MYO1F	7	0.57341	0.645	0.344	0	0
MATK	7	0.560863	0.375	0.132	0	0
PRSS23	7	0.556455	0.317	0.082	0	0
S1PR5	7	0.549651	0.355	0.106	0	0
ARPC2	7	0.538672	0.944	0.767	0	0
ZEB2	7	0.533241	0.543	0.23	0	0
HCST	7	0.517947	0.927	0.737	0	0
GNPTAB	7	0.510421	0.278	0.082	0	0
AOAH	7	0.497531	0.283	0.086	0	0
HLA-B	7	0.483384	1	0.996	0	0
PFN1	7	0.422736	0.984	0.91	0	0
CFL1	7	0.417207	0.954	0.846	0	0
HLA-A	7	0.41204	0.999	0.983	0	0
MT-ATP6	7	0.410055	0.988	0.96	0	0
MT-ND4	7	0.387333	0.998	0.982	0	0
HLA-C	7	0.349507	0.999	0.984	0	0
MT-CO1	7	0.328643	1	0.999	0	0
B2M	7	0.264129	1	1	0	0
FGR	7	0.506688	0.277	0.083	1.57657e-306	3.48973e-302
LGALS1	7	0.569071	0.715	0.4	8.57473e-305	1.89802e-300
SH3BGRL3	7	0.384489	0.965	0.843	5.78981e-280	1.28157e-275
RP5-1171I10.5	7	0.585416	0.438	0.192	1.71507e-278	3.7963e-274
C12orf75	7	0.475479	0.645	0.355	1.44004e-262	3.18753e-258
CLIC1	7	0.474676	0.769	0.508	8.51656e-261	1.88514e-256
TRGC2	7	0.687102	0.454	0.212	3.80273e-254	8.41733e-250
ABHD17A	7	0.536323	0.414	0.186	5.40416e-253	1.19621e-248
MT-CO2	7	0.261443	0.997	0.994	9.90127e-250	2.19165e-245
CHST12	7	0.503645	0.463	0.219	2.21502e-244	4.90295e-240
MT-CYB	7	0.358788	0.987	0.947	4.68905e-241	1.03792e-236
TPST2	7	0.486457	0.395	0.175	5.71837e-231	1.26576e-226
CCL4L2	7	0.617393	0.351	0.143	9.2054e-229	2.03761e-224
HLA-DPB1	7	0.420938	0.727	0.458	3.15745e-228	6.98901e-224
APOBEC3G	7	0.501174	0.446	0.216	3.75851e-226	8.31947e-222
ABI3	7	0.445379	0.273	0.099	9.83255e-223	2.17643e-218
CD99	7	0.432262	0.758	0.523	2.25242e-221	4.98574e-217
UBB	7	0.335126	0.941	0.845	2.49108e-214	5.51401e-210
CEP78	7	0.442907	0.304	0.119	1.83072e-212	4.0523e-208
PLEK	7	0.425737	0.394	0.175	5.84613e-208	1.29404e-203
IL32	7	0.308206	0.97	0.902	1.98993e-205	4.40471e-201
LITAF	7	0.406061	0.754	0.54	8.68648e-203	1.92275e-198
ANXA1	7	0.358977	0.811	0.561	1.98098e-195	4.3849e-191
MYL6	7	0.314403	0.943	0.839	3.24475e-195	7.18225e-191
RAC2	7	0.443557	0.719	0.536	2.29819e-183	5.08705e-179
ACTG1	7	0.374716	0.883	0.751	4.23388e-181	9.37169e-177
TRG-AS1	7	0.423892	0.284	0.118	3.79729e-178	8.40531e-174
CTSD	7	0.453495	0.383	0.195	1.07404e-173	2.37739e-169
IFNG	7	0.40804	0.321	0.14	5.99612e-173	1.32724e-168
BIN2	7	0.427648	0.665	0.468	2.5392e-172	5.62052e-168
ACTB	7	0.300105	0.997	0.979	4.92179e-170	1.08944e-165
PRELID1	7	0.435917	0.527	0.323	6.79174e-168	1.50335e-163
GSTP1	7	0.416841	0.576	0.364	4.10774e-166	9.09249e-162
GAPDH	7	0.28505	0.904	0.78	5.84539e-166	1.29388e-161
PPP1CA	7	0.393326	0.626	0.413	3.21652e-162	7.11977e-158
DBI	7	0.405504	0.625	0.416	1.27339e-161	2.81865e-157
ARPC5L	7	0.420675	0.455	0.254	1.95012e-161	4.31658e-157
IL2RB	7	0.368833	0.254	0.105	2.24616e-158	4.97188e-154
DSTN	7	0.384829	0.525	0.317	1.9502e-156	4.31676e-152
DHRS7	7	0.433322	0.432	0.242	5.37803e-156	1.19043e-151
S100A4	7	0.2956	0.963	0.833	3.6307e-155	8.03656e-151
LSP1	7	0.39561	0.651	0.464	1.1115e-152	2.4603e-148
ID2	7	0.322175	0.728	0.504	3.34726e-152	7.40917e-148
MYO1G	7	0.424566	0.483	0.29	4.12849e-152	9.13842e-148
CD7	7	0.420295	0.623	0.433	2.231e-147	4.93831e-143
PTGER2	7	0.393472	0.262	0.115	3.49831e-147	7.74352e-143
PPP1R18	7	0.416437	0.425	0.24	1.42749e-146	3.15975e-142
SYTL3	7	0.363663	0.368	0.186	3.84807e-145	8.51771e-141
C5orf56	7	0.407174	0.359	0.185	1.5208e-143	3.3663e-139
H3F3A	7	0.258496	0.907	0.805	1.62843e-142	3.60452e-138
CALM1	7	0.278729	0.921	0.822	3.66743e-139	8.11786e-135
DOK2	7	0.392474	0.444	0.258	7.94619e-136	1.75889e-131
CALR	7	0.411472	0.565	0.385	1.95426e-135	4.32575e-131
CMC1	7	0.463575	0.469	0.281	1.86681e-130	4.13219e-126
TPI1	7	0.37356	0.559	0.376	3.39602e-129	7.51708e-125
CTSC	7	0.383194	0.434	0.254	5.8932e-129	1.30446e-124
MYL12A	7	0.282209	0.936	0.861	1.06892e-127	2.36605e-123
NDUFB7	7	0.380997	0.521	0.345	2.78331e-126	6.16085e-122
MT-ND5	7	0.357809	0.869	0.786	6.09133e-126	1.34832e-121
FLNA	7	0.34563	0.489	0.302	9.98332e-123	2.20981e-118
FAM49B	7	0.389665	0.524	0.35	1.04526e-122	2.31368e-118
SCP2	7	0.372387	0.457	0.285	2.97742e-122	6.59052e-118
2021-09-07	7	0.323769	0.735	0.581	6.46632e-116	1.43132e-111
MYL12B	7	0.289779	0.783	0.647	4.70679e-115	1.04185e-110
SPN	7	0.38223	0.34	0.191	6.77953e-113	1.50065e-108
SLC9A3R1	7	0.351502	0.339	0.187	6.80146e-112	1.5055e-107
APOBEC3C	7	0.3589	0.293	0.153	4.18583e-110	9.26534e-106
GZMM	7	0.297746	0.632	0.439	5.85233e-110	1.29541e-105
HLA-DPA1	7	0.280946	0.541	0.344	4.44085e-109	9.82982e-105
KLRG1	7	0.376263	0.343	0.19	6.3633e-106	1.40852e-101
RASSF1	7	0.31319	0.293	0.152	7.42435e-106	1.64338e-101
HMGN3	7	0.348402	0.415	0.255	8.01417e-106	1.77394e-101
VASP	7	0.357345	0.351	0.204	8.34599e-106	1.84738e-101
OSTF1	7	0.360148	0.429	0.272	1.91186e-104	4.23191e-100
PGAM1	7	0.353136	0.437	0.281	6.6942e-104	1.48176e-99
PYHIN1	7	0.303853	0.388	0.224	1.68951e-102	3.73974e-98
PRDM1	7	0.32356	0.283	0.148	8.66095e-100	1.9171e-95
TMED9	7	0.329599	0.379	0.232	4.79556e-97	1.0615e-92
FYN	7	0.330163	0.457	0.299	1.68695e-94	3.73406e-90
GNG2	7	0.303928	0.338	0.193	3.2707e-94	7.23969e-90
CAP1	7	0.34044	0.547	0.394	6.94547e-94	1.53738e-89
RARRES3	7	0.277708	0.688	0.546	1.52535e-93	3.37636e-89
AKNA	7	0.31196	0.399	0.247	4.41755e-92	9.77825e-88
CAST	7	0.306695	0.542	0.385	5.54051e-91	1.22639e-86
ZAP70	7	0.350173	0.364	0.225	1.16631e-90	2.58162e-86
LMAN2	7	0.323558	0.377	0.239	2.46875e-88	5.46458e-84
IFI27L2	7	0.314402	0.31	0.178	2.16783e-87	4.79849e-83
TIGIT	7	0.300775	0.252	0.132	8.83923e-84	1.95656e-79
MRPL10	7	0.295498	0.289	0.165	3.17042e-82	7.01773e-78
BSG	7	0.307661	0.412	0.273	1.41217e-81	3.12584e-77
IRF1	7	0.271979	0.567	0.416	1.53324e-79	3.39383e-75
SYNE2	7	0.291216	0.533	0.386	3.52956e-79	7.81269e-75
LCP1	7	0.282433	0.565	0.416	1.32793e-78	2.93937e-74
VAMP8	7	0.292672	0.527	0.389	8.16791e-78	1.80797e-73
C20orf24	7	0.250945	0.355	0.217	1.34463e-77	2.97634e-73
MSN	7	0.295325	0.444	0.307	1.8091e-77	4.00445e-73
RUNX3	7	0.25445	0.391	0.248	6.47821e-77	1.43395e-72
TSC22D4	7	0.29341	0.37	0.243	1.38849e-72	3.07341e-68
ARPC5	7	0.272736	0.533	0.392	1.65462e-72	3.66251e-68
SAMD3	7	0.268126	0.357	0.222	2.362e-72	5.22828e-68
SYNE1	7	0.254805	0.296	0.173	2.4297e-72	5.37813e-68
CD53	7	0.294298	0.574	0.445	6.23735e-71	1.38064e-66
ARPC4	7	0.290815	0.461	0.329	3.20745e-70	7.0997e-66
GLRX	7	0.313254	0.314	0.198	6.33734e-70	1.40277e-65
PTPN7	7	0.253592	0.38	0.246	3.45001e-69	7.63659e-65
ANXA2	7	0.25033	0.413	0.272	7.33786e-69	1.62423e-64
IDH2	7	0.269133	0.366	0.237	4.97404e-68	1.101e-63
KLRB1	7	0.375673	0.327	0.203	5.43639e-68	1.20335e-63
P4HB	7	0.293833	0.407	0.283	1.23097e-66	2.72475e-62
HDDC2	7	0.302608	0.252	0.149	1.1093e-65	2.45545e-61
PDIA3	7	0.281676	0.539	0.414	1.92527e-65	4.26158e-61
IQGAP1	7	0.274024	0.391	0.266	2.88427e-65	6.38434e-61
WDR1	7	0.272665	0.368	0.248	1.0092e-64	2.23386e-60
ITGAL	7	0.253931	0.266	0.156	3.19368e-64	7.06921e-60
PRKCH	7	0.285118	0.398	0.276	4.18223e-64	9.25738e-60
TCF25	7	0.273842	0.502	0.377	1.53516e-62	3.39807e-58
RHOA	7	0.257945	0.579	0.454	1.73368e-61	3.83751e-57
BLOC1S1	7	0.254782	0.458	0.331	3.46728e-61	7.67483e-57
C9orf142	7	0.25743	0.423	0.3	9.37229e-60	2.07456e-55
CH17-189H20.1	7	0.25827	0.285	0.178	2.41511e-59	5.34586e-55
UCP2	7	0.262935	0.495	0.372	4.9325e-59	1.09181e-54
CCDC85B	7	0.260595	0.429	0.313	4.00786e-58	8.8714e-54
CAPN2	7	0.252466	0.36	0.244	6.38994e-58	1.41441e-53
PCSK7	7	0.250636	0.516	0.398	1.36213e-57	3.01508e-53
ITGB7	7	0.287788	0.348	0.239	7.25851e-57	1.60667e-52
GNG5	7	0.256461	0.403	0.286	9.70249e-57	2.14765e-52
ARHGAP9	7	0.262805	0.288	0.185	1.33408e-56	2.95299e-52
SELT	7	0.254418	0.405	0.287	1.87653e-56	4.1537e-52
CASP1	7	0.255137	0.26	0.16	7.25264e-56	1.60537e-51
PRMT2	7	0.27298	0.482	0.37	2.42782e-54	5.37398e-50
PDIA6	7	0.265721	0.354	0.246	1.82887e-53	4.04821e-49
PRDX5	7	0.264287	0.4	0.291	4.15465e-53	9.19631e-49
CCDC69	7	0.267589	0.265	0.171	7.3441e-52	1.62562e-47
NDUFB2	7	0.253538	0.514	0.404	1.93875e-51	4.29141e-47
ARHGAP30	7	0.256793	0.387	0.279	7.44046e-51	1.64695e-46
PIP4K2A	7	0.269241	0.366	0.259	3.69491e-50	8.17869e-46
PRKAR1A	7	0.252176	0.288	0.195	1.69694e-47	3.75619e-43
CMC1	8	1.24971	0.779	0.263	0	0
MT2A	8	1.03737	0.851	0.445	0	0
IFI6	8	1.03214	0.619	0.249	0	0
IFI44L	8	1.01679	0.467	0.12	0	0
ISG15	8	0.976637	0.641	0.277	0	0
GZMA	8	0.973917	0.884	0.446	0	0
CCL5	8	0.943497	0.999	0.613	0	0
SH2D1A	8	0.904121	0.593	0.198	0	0
KLRG1	8	0.847943	0.547	0.178	0	0
CD8B	8	0.847091	0.696	0.28	0	0
PLEK	8	0.81567	0.546	0.166	0	0
STAT1	8	0.78583	0.493	0.192	0	0
NKG7	8	0.784067	0.992	0.56	0	0
CD160	8	0.780334	0.339	0.071	0	0
PTPRC	8	0.746587	0.978	0.794	0	0
LY6E	8	0.708685	0.828	0.542	0	0
TIGIT	8	0.700109	0.411	0.123	0	0
RARRES3	8	0.697105	0.833	0.538	0	0
HLA-DRA	8	0.695162	0.479	0.19	0	0
HLA-DRB1	8	0.691118	0.652	0.288	0	0
CTSC	8	0.689572	0.57	0.247	0	0
PYCARD	8	0.68745	0.464	0.159	0	0
GIMAP4	8	0.681494	0.582	0.284	0	0
CD74	8	0.673616	0.781	0.531	0	0
IFI16	8	0.672144	0.621	0.309	0	0
XAF1	8	0.668147	0.388	0.137	0	0
CD2	8	0.66484	0.823	0.547	0	0
CLIC1	8	0.663191	0.819	0.506	0	0
MT1F	8	0.662005	0.352	0.095	0	0
DENND2D	8	0.661241	0.379	0.121	0	0
APOBEC3G	8	0.660371	0.503	0.214	0	0
PYHIN1	8	0.634434	0.533	0.216	0	0
PSMB9	8	0.631297	0.778	0.487	0	0
EPSTI1	8	0.631182	0.357	0.125	0	0
CD8A	8	0.629749	0.646	0.29	0	0
OAS1	8	0.628393	0.253	0.05	0	0
S100A11	8	0.623604	0.651	0.347	0	0
PSME2	8	0.613108	0.744	0.463	0	0
CHI3L2	8	0.613079	0.271	0.067	0	0
RNF213	8	0.612308	0.724	0.438	0	0
CORO1A	8	0.608803	0.933	0.746	0	0
HLA-DRB5	8	0.590765	0.264	0.069	0	0
HLA-DPA1	8	0.585442	0.662	0.337	0	0
SUB1	8	0.580536	0.871	0.67	0	0
HCST	8	0.576687	0.948	0.736	0	0
SAMD9L	8	0.576055	0.318	0.103	0	0
CST7	8	0.572709	0.93	0.508	0	0
PSME1	8	0.570759	0.914	0.707	0	0
GZMM	8	0.568538	0.738	0.434	0	0
MT1E	8	0.567371	0.29	0.079	0	0
LAG3	8	0.562995	0.311	0.092	0	0
HLA-DQA1	8	0.561477	0.263	0.061	0	0
LINC00152	8	0.559276	0.471	0.188	0	0
FABP5	8	0.553327	0.299	0.084	0	0
HIST1H1E	8	0.552945	0.371	0.128	0	0
PFN1	8	0.538206	0.992	0.91	0	0
IL32	8	0.47612	0.986	0.902	0	0
ACTB	8	0.474069	0.998	0.979	0	0
SH3BGRL3	8	0.463194	0.973	0.843	0	0
CD3D	8	0.454225	0.938	0.79	0	0
ATP5E	8	0.451167	0.981	0.902	0	0
HLA-C	8	0.447919	1	0.984	0	0
TMSB10	8	0.326576	1	0.996	0	0
HLA-A	8	0.305075	0.999	0.983	0	0
TMSB4X	8	0.302484	1	1	0	0
KLRD1	8	0.582059	0.646	0.319	1.33418e-306	2.95321e-302
PPP1CA	8	0.567091	0.694	0.41	5.64607e-306	1.24976e-301
MX1	8	0.632714	0.334	0.115	2.85407e-305	6.31749e-301
ARPC3	8	0.493933	0.86	0.648	7.99664e-301	1.77006e-296
MYL6	8	0.419422	0.957	0.839	1.17324e-300	2.59696e-296
PRF1	8	0.515933	0.629	0.299	5.75329e-298	1.27349e-293
GZMH	8	0.622789	0.717	0.391	8.01063e-296	1.77315e-291
SIT1	8	0.543315	0.31	0.104	8.87776e-294	1.96509e-289
GZMK	8	0.642373	0.455	0.184	1.76631e-293	3.90973e-289
HLA-DMA	8	0.48179	0.271	0.081	1.57518e-291	3.48665e-287
GBP1	8	0.587542	0.32	0.111	1.48758e-287	3.29275e-283
STK17A	8	0.60474	0.628	0.359	3.37905e-287	7.47953e-283
CLIC3	8	0.537225	0.374	0.135	3.33075e-286	7.37262e-282
CFL1	8	0.400021	0.959	0.846	1.56371e-283	3.46128e-279
PPP1R18	8	0.57663	0.5	0.236	4.71255e-280	1.04312e-275
SAMD3	8	0.536386	0.485	0.215	1.79218e-279	3.96699e-275
PATL2	8	0.581743	0.377	0.143	3.47223e-278	7.68579e-274
MYO1F	8	0.522183	0.644	0.345	2.01438e-276	4.45884e-272
CD3G	8	0.510805	0.821	0.587	5.49819e-273	1.21702e-268
GIMAP7	8	0.561893	0.61	0.337	4.4129e-270	9.76796e-266
MYL12A	8	0.401348	0.961	0.86	8.72457e-270	1.93118e-265
BST2	8	0.580209	0.5	0.242	2.39556e-269	5.30256e-265
DYNLL1	8	0.610724	0.51	0.251	2.78784e-269	6.17088e-265
ARPC1B	8	0.475093	0.812	0.591	1.47075e-253	3.25552e-249
TAP1	8	0.561401	0.479	0.233	5.9032e-253	1.30667e-248
HIST1H1D	8	0.53077	0.327	0.122	8.03528e-249	1.77861e-244
IFI35	8	0.504212	0.263	0.087	1.31585e-246	2.91262e-242
HLA-DPB1	8	0.484435	0.732	0.459	4.88635e-244	1.08159e-239
PSMB8	8	0.537902	0.625	0.371	8.11654e-244	1.7966e-239
PSMA7	8	0.511458	0.714	0.468	1.24325e-240	2.75193e-236
TYMP	8	0.501196	0.335	0.129	5.06647e-238	1.12146e-233
MYL12B	8	0.444195	0.839	0.644	7.90738e-237	1.7503e-232
ACTR3	8	0.539517	0.596	0.348	1.48257e-235	3.28167e-231
PSMA4	8	0.518092	0.52	0.269	3.17935e-235	7.03748e-231
ARPC2	8	0.391399	0.918	0.769	2.78387e-232	6.16209e-228
UBE2L6	8	0.524235	0.444	0.213	3.54931e-232	7.85639e-228
HN1	8	0.48062	0.38	0.166	1.16195e-219	2.57197e-215
LCP1	8	0.497975	0.653	0.411	3.4978e-218	7.74238e-214
EMP3	8	0.424584	0.868	0.669	1.29736e-211	2.8717e-207
IKZF3	8	0.478684	0.362	0.158	2.44479e-207	5.41154e-203
TRIM22	8	0.500331	0.344	0.147	1.21972e-205	2.69985e-201
ACTG1	8	0.493432	0.871	0.753	8.97565e-205	1.98676e-200
MT1X	8	0.482595	0.393	0.183	2.9515e-204	6.53314e-200
LYAR	8	0.446983	0.655	0.385	9.7552e-203	2.15931e-198
ABI3	8	0.421138	0.272	0.099	1.42237e-202	3.14841e-198
RAC2	8	0.44842	0.745	0.535	2.53252e-199	5.60573e-195
SP100	8	0.494187	0.559	0.332	5.65571e-196	1.25189e-191
CD52	8	0.317891	0.981	0.936	4.23873e-190	9.38243e-186
EIF2AK2	8	0.504017	0.332	0.146	4.2985e-189	9.51473e-185
PSMA5	8	0.468297	0.381	0.183	1.14298e-187	2.52998e-183
GAPDH	8	0.358104	0.906	0.78	2.03298e-187	4.49999e-183
SLC9A3R1	8	0.45254	0.388	0.184	3.05302e-186	6.75786e-182
ANXA6	8	0.470505	0.556	0.333	9.01687e-185	1.99588e-180
IDH2	8	0.458426	0.448	0.233	5.70072e-184	1.26185e-179
SASH3	8	0.415852	0.251	0.094	6.38322e-184	1.41293e-179
HIST1H1C	8	0.412555	0.356	0.158	1.23568e-183	2.73517e-179
TRAC	8	0.388871	0.884	0.708	2.46299e-181	5.45184e-177
LIMD2	8	0.453325	0.734	0.549	5.35911e-181	1.18624e-176
GBP5	8	0.432369	0.328	0.144	2.45492e-177	5.43397e-173
YWHAZ	8	0.407081	0.734	0.526	1.03558e-176	2.29226e-172
ITGB2	8	0.423191	0.686	0.465	1.6499e-175	3.65206e-171
PTPN6	8	0.4667	0.309	0.135	4.38504e-175	9.70629e-171
SAMD9	8	0.480637	0.319	0.143	9.93258e-172	2.19858e-167
CD99	8	0.382011	0.753	0.525	1.64441e-168	3.63991e-164
STOM	8	0.403393	0.324	0.143	2.3332e-168	5.16453e-164
CALM1	8	0.324367	0.927	0.822	9.71899e-166	2.1513e-161
ARPC5L	8	0.425503	0.468	0.254	1.77751e-165	3.93451e-161
SLFN5	8	0.449454	0.396	0.205	5.2804e-163	1.16882e-158
GBP4	8	0.420942	0.251	0.102	4.96123e-161	1.09817e-156
RBX1	8	0.429317	0.518	0.31	9.45096e-161	2.09197e-156
UCP2	8	0.509889	0.558	0.368	6.33661e-160	1.40261e-155
IFI27L2	8	0.416991	0.36	0.175	4.82552e-157	1.06813e-152
DBI	8	0.41352	0.628	0.417	1.69235e-156	3.74601e-152
IFITM2	8	0.397887	0.804	0.624	3.89239e-155	8.61581e-151
CAP1	8	0.42024	0.596	0.392	3.3558e-154	7.42806e-150
CHST12	8	0.380129	0.426	0.222	2.19795e-152	4.86516e-148
UBL5	8	0.375126	0.744	0.563	2.54674e-150	5.63722e-146
PPIA	8	0.351746	0.863	0.719	2.50402e-149	5.54266e-145
C12orf75	8	0.379656	0.589	0.359	7.83968e-149	1.73531e-144
C5orf56	8	0.40608	0.37	0.186	2.17213e-146	4.80802e-142
CYBA	8	0.257505	0.938	0.807	4.93666e-146	1.09273e-141
HLA-DQB1	8	0.342854	0.339	0.159	1.01384e-144	2.24413e-140
LCK	8	0.362232	0.714	0.53	5.88166e-144	1.30191e-139
2021-09-07	8	0.358369	0.759	0.58	2.19315e-142	4.85454e-138
ARPC4	8	0.402161	0.524	0.326	2.50534e-142	5.54558e-138
IL2RG	8	0.376974	0.713	0.529	1.43348e-139	3.17302e-135
TRGC1	8	0.418972	0.278	0.122	2.79693e-139	6.191e-135
ARHGAP25	8	0.381789	0.279	0.127	6.58032e-137	1.45655e-132
RAB27A	8	0.380135	0.309	0.147	8.74105e-137	1.93483e-132
IFITM1	8	0.433016	0.443	0.254	1.42166e-136	3.14685e-132
TRGC2	8	0.527811	0.402	0.216	3.50332e-135	7.7546e-131
CEP78	8	0.352242	0.275	0.121	2.27161e-134	5.02822e-130
ANXA2	8	0.404968	0.463	0.269	1.94666e-132	4.30894e-128
ARPC5	8	0.382424	0.583	0.389	4.16449e-132	9.21809e-128
APOBEC3C	8	0.398414	0.312	0.152	1.59581e-131	3.53233e-127
CALM2	8	0.31744	0.801	0.629	3.2653e-131	7.22773e-127
FAM49B	8	0.38419	0.545	0.349	3.60146e-131	7.97183e-127
PARK7	8	0.381996	0.635	0.455	1.55765e-130	3.44785e-126
CAPZA1	8	0.39792	0.46	0.273	3.68456e-130	8.15577e-126
LBR	8	0.403016	0.315	0.157	4.23494e-130	9.37403e-126
TRAPPC1	8	0.385144	0.549	0.362	2.79599e-129	6.18891e-125
PPP2R5C	8	0.314885	0.777	0.589	3.17512e-128	7.02813e-124
OPTN	8	0.394397	0.417	0.24	6.87366e-127	1.52148e-122
MBP	8	0.389181	0.485	0.299	1.95587e-126	4.32932e-122
MIR4435-2HG	8	0.335568	0.277	0.127	1.19884e-124	2.65364e-120
ATF7IP	8	0.375804	0.285	0.138	1.15012e-123	2.54578e-119
SYNE1	8	0.346426	0.337	0.171	6.11712e-123	1.35402e-118
CSTB	8	0.381227	0.52	0.337	1.66804e-122	3.6922e-118
ZBTB38	8	0.352272	0.268	0.125	2.20651e-122	4.88411e-118
COTL1	8	0.363116	0.407	0.232	2.47761e-121	5.48419e-117
COX6B1	8	0.323658	0.754	0.6	3.39693e-120	7.5191e-116
TLN1	8	0.342088	0.366	0.199	8.15837e-120	1.80585e-115
SHFM1	8	0.36111	0.477	0.295	2.44569e-119	5.41354e-115
RNF167	8	0.38272	0.34	0.182	2.79409e-117	6.18471e-113
CASP4	8	0.376389	0.419	0.248	4.82571e-117	1.06817e-112
MBNL1	8	0.371322	0.541	0.363	1.00115e-116	2.21605e-112
RHOA	8	0.33978	0.63	0.451	7.20658e-116	1.59518e-111
ISG20	8	0.389086	0.691	0.529	1.34606e-115	2.97951e-111
TBC1D10C	8	0.36769	0.501	0.324	6.11341e-115	1.3532e-110
APBB1IP	8	0.361988	0.353	0.194	6.26088e-115	1.38585e-110
ARL6IP5	8	0.353923	0.656	0.481	1.15006e-114	2.54565e-110
CARD16	8	0.364634	0.432	0.256	2.41739e-113	5.35088e-109
DRAP1	8	0.356237	0.554	0.373	7.17918e-113	1.58911e-108
HNRNPF	8	0.359102	0.459	0.287	1.00756e-111	2.23022e-107
UQCR10	8	0.340783	0.6	0.423	8.25123e-111	1.82641e-106
NDUFS6	8	0.347722	0.395	0.23	3.32197e-110	7.35318e-106
NDUFB10	8	0.350452	0.485	0.314	8.90527e-110	1.97118e-105
ARL6IP1	8	0.370154	0.432	0.263	1.51478e-109	3.35297e-105
LPXN	8	0.345552	0.253	0.123	2.09592e-108	4.63931e-104
LAT	8	0.375997	0.544	0.38	5.95344e-108	1.31779e-103
CSK	8	0.34178	0.284	0.144	7.45123e-108	1.64933e-103
LSP1	8	0.346643	0.629	0.466	1.48116e-107	3.27855e-103
CD27	8	0.419634	0.416	0.259	1.05153e-106	2.32756e-102
ATP5B	8	0.363742	0.489	0.325	2.67151e-105	5.91338e-101
PPP4C	8	0.336187	0.378	0.218	3.32703e-105	7.36438e-101
PHF11	8	0.371266	0.288	0.15	1.12714e-104	2.49492e-100
CD53	8	0.345783	0.612	0.443	2.8159e-104	6.233e-100
PSMB10	8	0.342152	0.347	0.195	1.5191e-103	3.36252e-99
APOL6	8	0.347483	0.288	0.149	3.58241e-103	7.92966e-99
FYN	8	0.327822	0.472	0.299	3.13109e-102	6.93067e-98
CLTA	8	0.340224	0.289	0.152	5.04356e-102	1.11639e-97
PSMB2	8	0.335978	0.323	0.178	8.52812e-102	1.8877e-97
PCBP1	8	0.341399	0.477	0.31	1.18143e-100	2.61509e-96
ATP5J2	8	0.326758	0.556	0.386	1.82034e-100	4.02932e-96
SMS	8	0.328673	0.257	0.128	4.41835e-100	9.78001e-96
CD164	8	0.335278	0.469	0.3	7.27788e-100	1.61096e-95
COX5A	8	0.334783	0.447	0.285	1.27682e-99	2.82625e-95
PRKCB	8	0.357905	0.392	0.235	1.5924e-99	3.52479e-95
SRP14	8	0.253257	0.88	0.796	5.37957e-99	1.19077e-94
ATP5L	8	0.256315	0.902	0.823	5.3905e-99	1.19319e-94
COX8A	8	0.322126	0.634	0.477	1.40777e-98	3.11611e-94
ZFAND6	8	0.330465	0.291	0.154	1.44851e-98	3.20628e-94
RP5-1171I10.5	8	0.320423	0.354	0.198	3.12986e-98	6.92795e-94
SUMO2	8	0.284964	0.753	0.612	1.20284e-97	2.66248e-93
PRELID1	8	0.324501	0.494	0.326	1.58242e-97	3.50268e-93
ARHGAP30	8	0.360053	0.431	0.276	2.73691e-96	6.05814e-92
ATP6V0E1	8	0.304775	0.643	0.48	3.34488e-94	7.40389e-90
ITGA4	8	0.313326	0.389	0.233	6.73787e-94	1.49143e-89
IQGAP1	8	0.330183	0.423	0.265	9.9742e-94	2.20779e-89
BRK1	8	0.318422	0.536	0.376	1.68838e-93	3.73724e-89
NOP10	8	0.317057	0.412	0.253	3.23848e-93	7.16837e-89
HMOX2	8	0.311766	0.299	0.162	3.69681e-93	8.18289e-89
PDCD10	8	0.321808	0.296	0.161	1.34694e-92	2.98145e-88
FLNA	8	0.315073	0.472	0.304	4.72866e-92	1.04669e-87
UTRN	8	0.320894	0.306	0.169	9.08212e-91	2.01033e-86
ITGAL	8	0.282691	0.293	0.155	9.27674e-91	2.05341e-86
AP2B1	8	0.312341	0.258	0.133	9.86486e-91	2.18359e-86
C19orf43	8	0.315944	0.64	0.492	3.69555e-90	8.18011e-86
NDUFB3	8	0.337099	0.332	0.193	3.69948e-90	8.1888e-86
LYST	8	0.279733	0.283	0.148	5.13198e-90	1.13596e-85
TRAF3IP3	8	0.310792	0.591	0.433	5.78352e-90	1.28018e-85
GNG2	8	0.313121	0.339	0.194	6.42136e-90	1.42137e-85
NDUFA3	8	0.323825	0.542	0.384	6.69161e-90	1.48119e-85
AP2S1	8	0.30635	0.34	0.198	9.28117e-89	2.05439e-84
ITM2A	8	0.361183	0.53	0.374	3.38094e-88	7.4837e-84
TWF2	8	0.315841	0.269	0.145	5.07743e-88	1.12389e-83
VIM	8	0.282914	0.799	0.66	3.92796e-87	8.69453e-83
GSTP1	8	0.291253	0.536	0.367	3.9372e-87	8.71499e-83
ATP5C1	8	0.343877	0.42	0.277	1.41146e-86	3.12426e-82
LRRFIP1	8	0.335605	0.542	0.389	2.92679e-86	6.47844e-82
BLOC1S1	8	0.311098	0.488	0.329	5.76237e-85	1.2755e-80
MRPL51	8	0.310265	0.287	0.16	6.18884e-85	1.3699e-80
MYO1G	8	0.301844	0.45	0.293	8.38412e-85	1.85583e-80
SUPT4H1	8	0.309624	0.339	0.2	1.88875e-84	4.18075e-80
CD63	8	0.273026	0.467	0.302	5.1132e-84	1.13181e-79
WDR1	8	0.326626	0.387	0.247	9.57658e-83	2.11978e-78
CHMP2A	8	0.302012	0.34	0.203	1.19401e-82	2.64295e-78
YWHAQ	8	0.288587	0.509	0.349	4.18637e-82	9.26652e-78
FAM65B	8	0.316118	0.56	0.415	4.50162e-82	9.96433e-78
LAMTOR2	8	0.295342	0.277	0.152	5.09496e-82	1.12777e-77
NDUFA12	8	0.322004	0.438	0.295	6.01806e-82	1.3321e-77
MSN	8	0.301593	0.456	0.307	1.63521e-81	3.61955e-77
VAMP5	8	0.308551	0.374	0.232	1.18907e-80	2.63201e-76
TPST2	8	0.274398	0.317	0.181	2.02773e-80	4.48837e-76
RNASEH2B	8	0.298842	0.269	0.148	4.18709e-80	9.26812e-76
RPS27L	8	0.306262	0.526	0.373	5.22179e-80	1.15584e-75
CLDND1	8	0.343921	0.301	0.174	1.33293e-79	2.95044e-75
RBCK1	8	0.318725	0.309	0.182	1.97211e-79	4.36527e-75
POMP	8	0.26077	0.542	0.377	2.92718e-79	6.47932e-75
CAPZB	8	0.286337	0.63	0.488	9.59821e-79	2.12456e-74
YWHAB	8	0.28689	0.643	0.499	1.00127e-78	2.21631e-74
GUK1	8	0.262258	0.678	0.535	1.13098e-78	2.50343e-74
GLRX	8	0.295353	0.329	0.197	8.56719e-78	1.89635e-73
REEP5	8	0.294678	0.341	0.207	1.82223e-77	4.03351e-73
PPP1R12A	8	0.305845	0.376	0.238	6.26064e-77	1.38579e-72
CASP1	8	0.300059	0.281	0.159	1.90716e-76	4.22151e-72
SH3GLB1	8	0.286103	0.302	0.176	2.52284e-76	5.58431e-72
KRAS	8	0.287258	0.286	0.163	2.82698e-76	6.25751e-72
SAMHD1	8	0.309227	0.345	0.215	5.20076e-76	1.15119e-71
UBE2L3	8	0.303555	0.468	0.327	9.13559e-76	2.02216e-71
SPN	8	0.30357	0.321	0.193	4.06966e-75	9.0082e-71
DOK2	8	0.291348	0.405	0.261	6.44508e-75	1.42662e-70
NEDD8	8	0.279524	0.586	0.445	2.19675e-74	4.86252e-70
SRSF9	8	0.303844	0.32	0.194	2.9016e-74	6.42269e-70
PSMB3	8	0.288265	0.457	0.312	4.67369e-74	1.03452e-69
SKAP1	8	0.287144	0.394	0.255	5.52532e-74	1.22303e-69
GIMAP1	8	0.311963	0.281	0.165	5.77489e-74	1.27827e-69
PDLIM2	8	0.282408	0.27	0.153	4.12565e-73	9.13212e-69
MRPL41	8	0.277515	0.348	0.215	4.38223e-73	9.70007e-69
PPIB	8	0.286727	0.631	0.494	7.15346e-73	1.58342e-68
HIGD2A	8	0.270062	0.584	0.442	1.07494e-72	2.37937e-68
ZNHIT1	8	0.279558	0.349	0.217	1.41024e-72	3.12156e-68
RAP1B	8	0.279166	0.454	0.308	2.13106e-72	4.71711e-68
GSTO1	8	0.284738	0.3	0.181	2.61607e-72	5.79068e-68
LAMTOR5	8	0.268675	0.402	0.262	3.57935e-72	7.9229e-68
PRKCH	8	0.292798	0.415	0.275	9.04339e-72	2.00175e-67
KIAA1551	8	0.325258	0.353	0.226	1.58406e-71	3.50631e-67
PARP1	8	0.297937	0.321	0.198	2.73033e-71	6.04358e-67
CCDC85B	8	0.297694	0.448	0.312	4.56897e-71	1.01134e-66
NDUFB1	8	0.275591	0.511	0.366	7.48994e-71	1.6579e-66
TPM3	8	0.252152	0.656	0.517	3.46913e-70	7.67892e-66
TAOK3	8	0.293731	0.366	0.236	1.41204e-69	3.12556e-65
SCP2	8	0.266153	0.429	0.288	1.93555e-69	4.28434e-65
DECR1	8	0.287325	0.266	0.153	2.64787e-69	5.86105e-65
COX6A1	8	0.252252	0.649	0.51	4.3922e-69	9.72214e-65
ANXA5	8	0.274895	0.343	0.212	6.12273e-69	1.35527e-64
CAPN2	8	0.294559	0.374	0.243	9.57551e-69	2.11954e-64
MZT2A	8	0.293821	0.382	0.254	2.77266e-68	6.13729e-64
STK10	8	0.277082	0.28	0.165	1.60236e-67	3.54683e-63
EIF6	8	0.251855	0.261	0.15	9.19412e-67	2.03512e-62
TMCO1	8	0.26894	0.322	0.199	3.73116e-66	8.25893e-62
PSMD8	8	0.263243	0.384	0.254	1.05447e-65	2.33407e-61
ACTR2	8	0.271304	0.454	0.319	3.98327e-65	8.81696e-61
TRBC2	8	0.261924	0.772	0.655	4.35901e-65	9.64867e-61
RGS19	8	0.289775	0.256	0.149	4.78659e-65	1.05951e-60
SYNRG	8	0.284881	0.258	0.151	2.23056e-64	4.93734e-60
PTP4A2	8	0.276577	0.358	0.229	2.86378e-64	6.33897e-60
ITGB7	8	0.288057	0.362	0.239	2.95705e-64	6.54544e-60
PTRHD1	8	0.270505	0.256	0.149	6.30725e-64	1.39611e-59
S1PR4	8	0.27629	0.309	0.192	3.91273e-63	8.66084e-59
HCLS1	8	0.281854	0.457	0.329	4.83858e-63	1.07102e-58
ATP5G3	8	0.26322	0.539	0.413	2.84478e-62	6.29691e-58
GBP2	8	0.291819	0.346	0.226	4.89432e-62	1.08336e-57
VAMP8	8	0.259584	0.524	0.39	6.09262e-62	1.3486e-57
RSBN1L	8	0.26473	0.255	0.149	7.68641e-62	1.70139e-57
ECH1	8	0.27981	0.344	0.226	9.58909e-62	2.12254e-57
DYNLRB1	8	0.269547	0.375	0.252	1.02141e-61	2.2609e-57
NDUFB7	8	0.259647	0.484	0.348	1.03059e-61	2.28121e-57
MYEOV2	8	0.251596	0.488	0.355	5.65052e-61	1.25074e-56
NDUFA2	8	0.263822	0.406	0.28	6.86608e-61	1.51981e-56
ATPIF1	8	0.267555	0.581	0.468	1.3429e-60	2.97251e-56
AIP	8	0.257475	0.292	0.181	2.03487e-59	4.5042e-55
NUB1	8	0.285991	0.271	0.165	4.52564e-59	1.00175e-54
ATP5D	8	0.250352	0.522	0.394	2.72333e-58	6.02809e-54
PHPT1	8	0.271486	0.261	0.158	2.73627e-57	6.05672e-53
DNAJC8	8	0.254964	0.405	0.281	7.64232e-57	1.69163e-52
OSTF1	8	0.257688	0.398	0.274	1.62103e-56	3.58816e-52
GHITM	8	0.262264	0.412	0.294	2.07035e-56	4.58272e-52
LBH	8	0.261474	0.367	0.252	1.41028e-54	3.12165e-50
SNX6	8	0.270148	0.302	0.197	1.43182e-54	3.16934e-50
RP11-347P5.1	8	0.291056	0.281	0.178	1.36502e-53	3.02147e-49
PRMT2	8	0.251543	0.493	0.37	4.02097e-53	8.90041e-49
ANP32A	8	0.255629	0.287	0.183	4.6685e-53	1.03337e-48
SHISA5	8	0.256837	0.281	0.181	2.14943e-50	4.75777e-46
ATP5F1	8	0.253088	0.378	0.27	5.05116e-49	1.11807e-44
CNN2	8	0.271686	0.34	0.237	6.34567e-49	1.40461e-44
CALR	8	0.279726	0.498	0.39	1.70075e-47	3.76462e-43
RTKN2	9	0.893607	0.306	0.018	0	0
DUSP4	9	0.664938	0.267	0.047	8.75051e-303	1.93693e-298
TBC1D4	9	0.520601	0.274	0.061	1.41015e-230	3.12137e-226
LTB	9	0.674104	0.903	0.515	1.81984e-196	4.02822e-192
CORO1B	9	0.634754	0.454	0.17	1.88744e-181	4.17786e-177
CD27	9	0.612208	0.574	0.259	5.14401e-173	1.13863e-168
TRAC	9	0.560908	0.952	0.711	2.84088e-171	6.28829e-167
LIMS1	9	0.597258	0.403	0.146	3.61248e-171	7.99623e-167
SUSD3	9	0.436612	0.297	0.088	1.17715e-163	2.60562e-159
ARID5B	9	0.566848	0.591	0.268	9.95982e-161	2.20461e-156
TMSB10	9	0.454124	0.999	0.996	1.32299e-153	2.92844e-149
RGS1	9	0.714964	0.565	0.257	6.67426e-153	1.47735e-148
IL32	9	0.558039	0.984	0.905	1.39631e-152	3.09073e-148
MIR4435-2HG	9	0.577553	0.368	0.129	1.61046e-152	3.56475e-148
ACTG1	9	0.664322	0.909	0.756	1.27674e-140	2.82607e-136
CD52	9	0.466435	0.991	0.937	2.43399e-135	5.38763e-131
LDHB	9	0.467251	0.883	0.621	9.92421e-131	2.19672e-126
AQP3	9	0.51354	0.322	0.117	5.40087e-128	1.19548e-123
EPSTI1	9	0.4723	0.353	0.133	4.81152e-125	1.06503e-120
SIT1	9	0.396018	0.313	0.11	3.56162e-122	7.88365e-118
SELL	9	0.533867	0.629	0.35	7.90963e-118	1.7508e-113
GBP2	9	0.530234	0.479	0.226	4.83882e-117	1.07107e-112
TIGIT	9	0.482665	0.349	0.134	4.15278e-116	9.19217e-112
LEF1	9	0.437301	0.357	0.143	2.18352e-115	4.83322e-111
GSTK1	9	0.510603	0.769	0.535	2.82626e-111	6.25592e-107
GMFG	9	0.420423	0.877	0.694	1.42069e-110	3.14471e-106
UCP2	9	0.527323	0.636	0.372	6.62605e-110	1.46668e-105
BIRC3	9	0.466141	0.454	0.21	5.9724e-107	1.32199e-102
CORO1A	9	0.407329	0.92	0.753	2.42187e-106	5.36081e-102
OCIAD2	9	0.44461	0.564	0.302	1.80555e-103	3.99658e-99
GBP5	9	0.422594	0.361	0.149	1.84683e-103	4.08795e-99
TRAF3IP3	9	0.429598	0.715	0.435	1.75212e-102	3.87833e-98
GLRX	9	0.440925	0.432	0.199	5.93394e-102	1.31348e-97
S1PR4	9	0.421614	0.422	0.192	9.93427e-102	2.19895e-97
CNN2	9	0.463765	0.472	0.236	1.30725e-100	2.89359e-96
ARHGDIB	9	0.359531	0.948	0.838	2.25892e-99	5.00013e-95
GBP1	9	0.428843	0.296	0.118	9.12002e-94	2.01872e-89
ARPC1B	9	0.4465	0.807	0.599	2.05889e-91	4.55735e-87
SAMHD1	9	0.402295	0.443	0.216	1.07505e-90	2.37963e-86
USP15	9	0.423966	0.491	0.252	7.60284e-90	1.68289e-85
DYNLL1	9	0.401172	0.502	0.259	9.50101e-90	2.10305e-85
ACTB	9	0.373843	0.998	0.98	3.64485e-88	8.06787e-84
PRDX1	9	0.393422	0.437	0.215	3.87403e-88	8.57517e-84
GAPDH	9	0.418544	0.921	0.784	5.52585e-87	1.22315e-82
SPOCK2	9	0.416354	0.47	0.242	2.07154e-86	4.58536e-82
LIMD2	9	0.418204	0.754	0.554	2.91838e-81	6.45983e-77
PBXIP1	9	0.399554	0.441	0.227	7.52373e-81	1.66538e-76
ELOVL5	9	0.321128	0.304	0.13	1.30023e-80	2.87807e-76
ITGB1	9	0.496572	0.614	0.378	1.32485e-80	2.93255e-76
YWHAB	9	0.401478	0.727	0.502	4.66287e-80	1.03213e-75
CLDND1	9	0.3953	0.372	0.176	2.3451e-79	5.19089e-75
TPR	9	0.413121	0.505	0.278	3.33661e-79	7.38559e-75
BTF3	9	0.276622	0.955	0.856	6.85764e-79	1.51794e-74
ISG20	9	0.372767	0.762	0.532	2.77023e-77	6.13191e-73
S100A11	9	0.447672	0.59	0.358	5.88808e-77	1.30333e-72
GIMAP4	9	0.423365	0.519	0.295	1.62655e-75	3.60038e-71
ATP2B1	9	0.355433	0.299	0.133	8.25643e-74	1.82756e-69
FCMR	9	0.33289	0.349	0.164	8.99958e-74	1.99206e-69
RILPL2	9	0.300086	0.284	0.124	6.14804e-71	1.36087e-66
GTF3C6	9	0.308394	0.355	0.17	1.58266e-70	3.50321e-66
CCDC167	9	0.324628	0.317	0.146	1.75334e-69	3.88101e-65
EVI2B	9	0.373962	0.571	0.344	3.84896e-69	8.51967e-65
VIM	9	0.412373	0.841	0.663	8.02023e-69	1.77528e-64
ANXA2	9	0.379921	0.488	0.275	2.17961e-68	4.82457e-64
OPTN	9	0.352851	0.453	0.245	3.46558e-68	7.67107e-64
EIF3A	9	0.346657	0.509	0.291	5.82056e-68	1.28838e-63
FXYD5	9	0.321173	0.83	0.618	1.55451e-67	3.4409e-63
RAC2	9	0.355241	0.758	0.541	1.81634e-67	4.02047e-63
TPM4	9	0.287728	0.31	0.143	6.19115e-67	1.37041e-62
STAT1	9	0.391696	0.394	0.204	7.05119e-67	1.56078e-62
PPP1CC	9	0.353166	0.445	0.242	1.01454e-66	2.24568e-62
SLFN5	9	0.337025	0.408	0.211	1.24334e-66	2.75213e-62
SAT1	9	0.391591	0.761	0.545	2.70604e-66	5.98981e-62
TMEM123	9	0.32528	0.623	0.381	7.48788e-66	1.65744e-61
PPM1G	9	0.315267	0.366	0.183	9.40929e-66	2.08275e-61
HN1	9	0.292031	0.356	0.173	1.46369e-65	3.23989e-61
CLTA	9	0.289162	0.327	0.155	1.92449e-65	4.25986e-61
AES	9	0.36565	0.739	0.531	2.94777e-65	6.52489e-61
FYB	9	0.401289	0.747	0.568	3.01444e-65	6.67246e-61
EVL	9	0.344132	0.831	0.644	5.84286e-65	1.29332e-60
SMCHD1	9	0.340684	0.591	0.364	8.36604e-64	1.85182e-59
SOD1	9	0.336049	0.745	0.534	1.13796e-63	2.51887e-59
S100A4	9	0.370232	0.945	0.839	1.25613e-63	2.78045e-59
RCSD1	9	0.312026	0.389	0.202	1.42838e-63	3.16173e-59
PARP1	9	0.321628	0.382	0.2	1.91601e-61	4.24108e-57
ETS1	9	0.325847	0.595	0.365	4.82014e-61	1.06694e-56
HSPA8	9	0.301489	0.839	0.659	7.53405e-61	1.66766e-56
COTL1	9	0.334899	0.433	0.237	8.45878e-61	1.87235e-56
SELPLG	9	0.286239	0.315	0.151	2.66858e-60	5.90691e-56
EEF2	9	0.276817	0.936	0.795	3.45694e-59	7.65193e-55
CYLD	9	0.296544	0.438	0.243	6.53511e-59	1.44655e-54
NOP10	9	0.290157	0.457	0.257	1.36908e-57	3.03047e-53
S100A10	9	0.341246	0.857	0.683	2.48288e-57	5.49585e-53
IGBP1	9	0.284153	0.415	0.228	1.87015e-56	4.13958e-52
TMEM173	9	0.262141	0.256	0.117	1.95785e-56	4.3337e-52
CCM2	9	0.292896	0.309	0.152	2.38374e-56	5.2764e-52
CALM3	9	0.287775	0.529	0.316	3.20176e-56	7.08709e-52
WHSC1L1	9	0.297362	0.505	0.3	5.05905e-56	1.11982e-51
CCDC109B	9	0.296289	0.523	0.321	2.1178e-55	4.68775e-51
SUMO2	9	0.283364	0.811	0.615	3.7801e-54	8.36725e-50
2021-09-06	9	0.305106	0.493	0.297	5.46454e-54	1.20957e-49
EIF3H	9	0.292972	0.739	0.54	1.76935e-52	3.91645e-48
NECAP2	9	0.273543	0.328	0.171	1.14246e-51	2.52883e-47
NAP1L1	9	0.259612	0.82	0.608	4.33745e-51	9.60095e-47
ISG15	9	0.492001	0.474	0.293	5.86159e-51	1.29746e-46
ARPC3	9	0.293449	0.822	0.656	7.05257e-51	1.56109e-46
COX5A	9	0.278048	0.481	0.29	1.59727e-50	3.53556e-46
LINC00152	9	0.277341	0.372	0.2	1.85246e-50	4.10043e-46
RNASET2	9	0.294126	0.585	0.381	2.24043e-50	4.95919e-46
IL10RA	9	0.315809	0.404	0.23	8.2497e-50	1.82607e-45
CD2	9	0.317091	0.745	0.558	1.38777e-49	3.07182e-45
TAP1	9	0.298331	0.418	0.242	2.64785e-49	5.86103e-45
RCAN3	9	0.274639	0.299	0.155	4.10943e-49	9.09623e-45
POLR1D	9	0.298733	0.491	0.307	1.53181e-48	3.39067e-44
FKBP1A	9	0.252618	0.465	0.274	1.93967e-48	4.29347e-44
ANXA5	9	0.279578	0.383	0.215	7.33743e-48	1.62414e-43
RHOG	9	0.26821	0.459	0.275	4.83534e-47	1.0703e-42
PMAIP1	9	0.310428	0.384	0.218	9.88266e-47	2.18753e-42
IFI16	9	0.273194	0.524	0.322	1.08836e-46	2.40908e-42
LAT	9	0.310076	0.569	0.384	3.63725e-46	8.05106e-42
PIM2	9	0.277921	0.27	0.136	3.95752e-46	8.75998e-42
PSMB8	9	0.275816	0.583	0.38	9.52498e-46	2.10835e-41
CAPZB	9	0.296099	0.666	0.492	1.93373e-45	4.28031e-41
DYNLRB1	9	0.251847	0.432	0.255	5.31523e-45	1.17653e-40
C14orf166	9	0.260696	0.507	0.316	1.31316e-44	2.90667e-40
ABRACL	9	0.304221	0.49	0.315	1.58287e-44	3.50369e-40
CDC25B	9	0.252346	0.299	0.157	2.01355e-44	4.45699e-40
LCK	9	0.270766	0.721	0.535	2.70174e-44	5.98031e-40
ATP5C1	9	0.258485	0.457	0.28	2.53344e-43	5.60777e-39
CD53	9	0.267993	0.65	0.448	3.92855e-43	8.69584e-39
KIAA1551	9	0.277012	0.39	0.229	4.07746e-43	9.02547e-39
PAG1	9	0.257071	0.338	0.189	8.00372e-43	1.77162e-38
MZT2A	9	0.25236	0.428	0.257	2.95538e-42	6.54172e-38
BIN1	9	0.268618	0.476	0.298	3.52801e-42	7.80924e-38
GIMAP1	9	0.25117	0.307	0.168	3.69056e-42	8.16905e-38
EID1	9	0.260303	0.621	0.425	4.03721e-42	8.93637e-38
CASP4	9	0.251284	0.42	0.254	1.32926e-41	2.94231e-37
SP100	9	0.256892	0.526	0.34	3.45569e-40	7.64917e-36
ALOX5AP	9	0.267251	0.41	0.248	4.0254e-40	8.91022e-36
HCLS1	9	0.251782	0.513	0.332	5.96552e-40	1.32047e-35
CCT8	9	0.252813	0.434	0.269	6.70654e-40	1.48449e-35
CSTB	9	0.250295	0.525	0.343	1.02179e-39	2.26173e-35
SLC25A5	9	0.286956	0.559	0.391	7.90224e-39	1.74916e-34
ACTR3	9	0.26756	0.532	0.358	3.23162e-38	7.15319e-34
ITM2A	9	0.320824	0.546	0.378	5.58854e-38	1.23702e-33
EMB	9	0.253519	0.42	0.265	2.51609e-36	5.56936e-32
PLP2	9	0.252577	0.414	0.261	1.59056e-35	3.5207e-31
FAM65B	9	0.255466	0.594	0.419	4.5814e-35	1.01409e-30
TRBC2	9	0.295521	0.781	0.658	3.27527e-28	7.24981e-24
TRBC1	9	0.410903	0.632	0.528	2.28922e-27	5.06719e-23
KLRB1	9	0.418992	0.304	0.208	6.98618e-20	1.54639e-15
HSPA6	10	2.96363	0.474	0.01	0	0
HSPA1B	10	2.84973	0.84	0.022	0	0
HSPA1A	10	2.81068	0.815	0.057	0	0
DNAJB1	10	2.23964	0.933	0.395	0	0
HSPE1	10	1.5629	0.804	0.364	0	0
HSPB1	10	1.54803	0.521	0.171	0	0
HSP90AA1	10	1.50508	0.937	0.699	0	0
RHOB	10	1.36446	0.46	0.068	0	0
JUN	10	1.35705	0.978	0.786	0	0
HSPH1	10	1.15988	0.396	0.074	0	0
DUSP1	10	1.14293	0.836	0.534	0	0
NR4A1	10	1.14182	0.326	0.035	0	0
DNAJA1	10	1.10191	0.591	0.287	2.7114e-244	6.00169e-240
H3F3B	10	0.690603	0.982	0.963	3.96177e-242	8.76937e-238
RGS2	10	1.11653	0.494	0.191	3.13331e-239	6.93557e-235
PMAIP1	10	1.09463	0.515	0.215	4.30341e-228	9.5256e-224
CD69	10	0.992465	0.835	0.698	2.10202e-210	4.65282e-206
PPP1R15A	10	0.94135	0.674	0.41	1.46282e-207	3.23796e-203
HSP90AB1	10	0.873644	0.765	0.586	1.61697e-199	3.57917e-195
IFNG	10	1.3379	0.398	0.145	1.33e-194	2.94396e-190
MALAT1	10	0.2848	1	0.999	2.91865e-192	6.46042e-188
FTL	10	0.44761	0.98	0.965	2.75117e-182	6.08972e-178
HSPA8	10	0.827854	0.774	0.661	8.03139e-161	1.77775e-156
HSPD1	10	0.880626	0.443	0.207	1.36297e-160	3.01693e-156
FOS	10	0.696236	0.879	0.768	3.02743e-160	6.70122e-156
UBB	10	0.607275	0.891	0.849	7.9835e-154	1.76715e-149
DDIT3	10	0.804943	0.324	0.115	1.00741e-151	2.22991e-147
IER2	10	0.858448	0.714	0.534	4.366e-141	9.66414e-137
UBC	10	0.666424	0.881	0.845	1.10502e-137	2.44596e-133
CACYBP	10	0.831949	0.396	0.195	2.03497e-125	4.50441e-121
NFKBIA	10	0.811132	0.691	0.521	7.66959e-116	1.69766e-111
ARRDC3	10	0.807984	0.404	0.202	4.3357e-115	9.59707e-111
KLF6	10	0.629101	0.782	0.678	3.55415e-111	7.86712e-107
GADD45B	10	0.775456	0.455	0.252	4.5293e-106	1.00256e-101
JUNB	10	0.481724	0.916	0.843	6.34517e-100	1.4045e-95
CYCS	10	0.688773	0.603	0.463	2.32384e-96	5.14382e-92
SAT1	10	0.661624	0.672	0.547	8.40054e-89	1.85946e-84
CLK1	10	0.594457	0.431	0.302	1.54535e-57	3.42063e-53
IFI44L	10	0.463726	0.273	0.137	4.97384e-55	1.10096e-50
CLEC2B	10	0.527722	0.562	0.469	2.0471e-52	4.53126e-48
TSPYL2	10	0.553592	0.313	0.186	1.30891e-49	2.89727e-45
TSC22D3	10	0.302614	0.861	0.855	4.73607e-43	1.04833e-38
LY6E	10	0.354452	0.631	0.556	3.82306e-41	8.46234e-37
IFI6	10	0.42004	0.39	0.267	4.55346e-40	1.00791e-35
LGALS1	10	0.419364	0.553	0.416	1.63209e-39	3.61263e-35
TAGAP	10	0.576006	0.277	0.171	2.39221e-39	5.29515e-35
ISG15	10	0.530984	0.407	0.295	5.412e-39	1.19795e-34
BTG2	10	0.529058	0.51	0.435	2.31626e-37	5.12704e-33
CCL5	10	0.308712	0.758	0.632	8.47423e-37	1.87577e-32
NEAT1	10	0.352409	0.698	0.674	1.70293e-36	3.76944e-32
JUND	10	0.408243	0.357	0.248	7.54191e-35	1.6694e-30
ANXA1	10	0.544963	0.623	0.575	4.3842e-34	9.70443e-30
BCAS2	10	0.478099	0.316	0.219	1.82836e-32	4.04708e-28
FOSB	10	0.437943	0.483	0.405	1.51938e-31	3.36315e-27
DUSP2	10	0.407225	0.309	0.205	1.40778e-29	3.11612e-25
LINC00152	10	0.506088	0.29	0.202	1.61988e-25	3.58561e-21
MYADM	10	0.456799	0.296	0.213	2.6463e-25	5.85758e-21
TOB1	10	0.420138	0.355	0.274	6.96335e-24	1.54134e-19
DOK2	10	0.439982	0.341	0.268	7.09832e-23	1.57121e-18
PNRC1	10	0.307611	0.595	0.583	7.84803e-23	1.73716e-18
EIF4A2	10	0.254488	0.656	0.678	5.04987e-20	1.11779e-15
SRSF7	10	0.340537	0.605	0.609	1.0592e-19	2.34453e-15
TRA2B	10	0.339576	0.502	0.478	1.07292e-18	2.37491e-14
HERPUD1	10	0.381652	0.405	0.351	4.25376e-18	9.41571e-14
HNRNPH1	10	0.373719	0.389	0.338	1.05174e-15	2.32802e-11
EMP3	10	0.255775	0.666	0.681	1.55323e-15	3.43807e-11
ID2	10	0.335701	0.556	0.517	2.10922e-15	4.66877e-11
KLF2	10	0.36618	0.399	0.367	1.24388e-14	2.75332e-10
IFITM1	10	0.296351	0.32	0.263	9.46469e-14	2.09501e-09
SELK	10	0.295119	0.49	0.476	9.57002e-14	2.11832e-09
YPEL5	10	0.292629	0.418	0.391	1.73549e-12	3.8415e-08
MCL1	10	0.331452	0.401	0.378	1.11955e-11	2.47813e-07
BIRC3	10	0.34706	0.265	0.215	1.60478e-11	3.55218e-07
RGS1	10	0.368977	0.318	0.264	2.74661e-11	6.07961e-07
HSPA5	10	0.294508	0.383	0.348	3.87238e-11	8.57151e-07
SLC2A3	10	0.320966	0.335	0.297	1.31157e-10	2.90315e-06
DNAJB6	10	0.285374	0.395	0.371	3.92753e-10	8.69358e-06
AC092580.4	10	0.260439	0.344	0.298	6.09639e-10	1.34944e-05
DRAP1	10	0.269022	0.401	0.383	1.60581e-09	3.55445e-05
C1orf56	10	0.289903	0.305	0.263	5.95003e-09	0.000131704
CRIP1	10	0.270161	0.393	0.376	6.01077e-08	0.00133048
SDCBP	10	0.258623	0.299	0.269	7.79867e-08	0.00172624
STK4	10	0.256203	0.487	0.51	1.40801e-07	0.00311663
GPR183	10	0.342453	0.263	0.23	3.0525e-07	0.00675671
TUBA1A	10	0.306367	0.42	0.424	4.85655e-07	0.01075
CARD16	10	0.282197	0.291	0.265	5.43527e-07	0.012031
TAF1D	10	0.283011	0.305	0.288	2.08858e-06	0.0462307
PTGES3	10	0.250283	0.381	0.392	1.37931e-05	0.305309
CDC42SE1	10	0.277858	0.335	0.326	2.77733e-05	0.614762
FCER1G	11	2.19986	0.895	0.057	0	0
TYROBP	11	1.75781	0.928	0.143	0	0
KLRF1	11	1.68261	0.792	0.089	0	0
KLRC1	11	1.59163	0.575	0.044	0	0
KLRB1	11	1.48494	0.82	0.201	0	0
XCL2	11	1.47842	0.505	0.067	0	0
GNLY	11	1.45273	0.979	0.441	0	0
SPON2	11	1.3826	0.555	0.134	0	0
CD7	11	1.28931	0.887	0.437	0	0
CTSW	11	1.28024	0.921	0.398	0	0
IFITM3	11	1.27851	0.573	0.114	0	0
IL2RB	11	1.26764	0.576	0.106	0	0
CLIC3	11	1.25939	0.591	0.142	0	0
XCL1	11	1.24108	0.29	0.016	0	0
IGFBP7	11	1.23402	0.436	0.014	0	0
KLRD1	11	1.22008	0.908	0.328	0	0
HOPX	11	1.17896	0.762	0.264	0	0
CMC1	11	1.10925	0.858	0.283	0	0
TRDC	11	1.09829	0.69	0.126	0	0
IFITM2	11	1.05825	0.958	0.629	0	0
CD300A	11	0.948217	0.382	0.052	0	0
AREG	11	1.39979	0.417	0.085	9.38323e-294	2.07698e-289
GZMB	11	1.29928	0.813	0.336	4.69171e-284	1.03851e-279
PLAC8	11	1.10051	0.826	0.394	5.4115e-272	1.19784e-267
PRF1	11	1.18356	0.773	0.31	1.42538e-268	3.15508e-264
FCGR3A	11	1.0736	0.545	0.146	1.2726e-261	2.81689e-257
CD38	11	0.706248	0.252	0.035	4.60354e-261	1.01899e-256
PTGDR	11	0.672258	0.279	0.048	1.133e-217	2.5079e-213
FGR	11	0.766341	0.388	0.09	8.11351e-213	1.79593e-208
MAP3K8	11	0.974868	0.471	0.135	9.58173e-209	2.12092e-204
MATK	11	0.876902	0.485	0.141	2.36625e-207	5.23769e-203
NKG7	11	0.78222	0.983	0.578	2.25274e-202	4.98643e-198
CD63	11	0.881867	0.702	0.304	4.30651e-201	9.53246e-197
HSH2D	11	0.747216	0.333	0.074	1.68012e-195	3.71894e-191
TTC38	11	0.797708	0.342	0.081	6.45601e-180	1.42904e-175
RHOC	11	0.759037	0.422	0.127	2.09088e-163	4.62815e-159
GZMA	11	0.85474	0.829	0.466	2.27326e-160	5.03187e-156
C1orf162	11	0.779708	0.386	0.115	1.93951e-156	4.2931e-152
ID2	11	0.782743	0.84	0.512	9.2324e-155	2.04359e-150
NCR3	11	0.658856	0.305	0.075	8.76249e-151	1.93958e-146
MYOM2	11	1.16621	0.308	0.079	3.64272e-149	8.06316e-145
SRGN	11	0.656045	0.943	0.755	6.79133e-148	1.50326e-143
TXK	11	0.68639	0.343	0.1	9.27396e-141	2.05279e-136
CD160	11	0.759747	0.311	0.083	6.37739e-139	1.41163e-134
JAK1	11	0.772996	0.726	0.427	1.99895e-136	4.42468e-132
EFHD2	11	0.729452	0.469	0.174	1.63761e-130	3.62484e-126
ITGB2	11	0.716157	0.748	0.473	1.18713e-114	2.62772e-110
PFN1	11	0.474672	0.98	0.913	3.37754e-109	7.47618e-105
BST2	11	0.703072	0.521	0.253	2.31831e-104	5.13159e-100
UBB	11	0.468127	0.946	0.849	3.62308e-102	8.01968e-98
CD247	11	0.701936	0.622	0.351	9.51753e-102	2.10671e-97
LY6E	11	0.694986	0.77	0.555	5.27734e-101	1.16814e-96
CHST12	11	0.593755	0.514	0.229	1.89044e-99	4.1845e-95
CTSD	11	0.642441	0.458	0.203	3.49326e-97	7.73232e-93
APMAP	11	0.600119	0.472	0.204	3.96262e-96	8.77126e-92
S1PR5	11	0.566198	0.338	0.117	1.2689e-93	2.80872e-89
HCST	11	0.50697	0.912	0.746	7.94952e-92	1.75963e-87
BHLHE40	11	0.623463	0.314	0.11	3.88546e-89	8.60047e-85
CLIC1	11	0.54576	0.767	0.52	8.04939e-89	1.78173e-84
RP5-1171I10.5	11	0.617868	0.457	0.203	1.52719e-88	3.38044e-84
CST7	11	0.501665	0.852	0.527	3.0371e-86	6.72262e-82
HLA-C	11	0.329201	0.998	0.985	8.75535e-84	1.938e-79
GSTP1	11	0.594339	0.62	0.373	1.18444e-80	2.62176e-76
H3F3B	11	0.31836	0.99	0.963	1.5691e-79	3.47321e-75
CYBA	11	0.499689	0.9	0.813	3.4503e-79	7.63723e-75
AOAH	11	0.517571	0.273	0.095	2.18793e-75	4.84298e-71
TPST2	11	0.566491	0.403	0.185	1.98429e-72	4.39222e-68
IER2	11	0.725693	0.741	0.535	6.73773e-71	1.4914e-66
TRGC1	11	0.373832	0.33	0.128	7.40515e-70	1.63913e-65
H3F3A	11	0.377655	0.923	0.809	3.83726e-69	8.49377e-65
MYO1F	11	0.511722	0.611	0.358	1.97568e-67	4.37317e-63
HLA-A	11	0.26937	0.998	0.984	4.93357e-67	1.09204e-62
IRF1	11	0.560434	0.652	0.421	8.68195e-67	1.92175e-62
ARPC5L	11	0.548118	0.491	0.263	2.754e-66	6.09599e-62
PLEK	11	0.531988	0.4	0.185	8.98042e-66	1.98782e-61
UBE2F	11	0.490902	0.289	0.116	6.18089e-65	1.36814e-60
ZFP36	11	0.634217	0.795	0.621	5.15025e-64	1.14001e-59
CFL1	11	0.35256	0.926	0.851	1.99654e-59	4.41933e-55
CCL4	11	0.748279	0.553	0.323	1.53545e-58	3.39872e-54
PRDX5	11	0.521416	0.498	0.294	7.29864e-58	1.61556e-53
SELL	11	0.741407	0.541	0.355	5.00046e-57	1.10685e-52
LYST	11	0.513957	0.329	0.153	1.51458e-52	3.35252e-48
ABHD17A	11	0.483904	0.385	0.197	1.99427e-52	4.41432e-48
SERF2	11	0.298314	0.959	0.914	6.64339e-52	1.47051e-47
CEP78	11	0.437382	0.293	0.127	1.40112e-51	3.10137e-47
RAC2	11	0.444303	0.706	0.544	2.40575e-51	5.32513e-47
ADGRG1	11	0.423218	0.254	0.102	2.63378e-51	5.82986e-47
IFITM1	11	0.476239	0.464	0.261	7.89118e-51	1.74671e-46
FAM49B	11	0.481107	0.55	0.357	2.45221e-50	5.42796e-46
ARF6	11	0.433456	0.598	0.396	6.76389e-50	1.49719e-45
CD164	11	0.483198	0.496	0.307	3.41867e-49	7.56723e-45
FGFBP2	11	0.575615	0.555	0.338	4.01797e-48	8.89377e-44
NEAT1	11	0.335582	0.821	0.673	6.30896e-48	1.39649e-43
IFI44L	11	0.625818	0.295	0.138	8.05286e-48	1.7825e-43
CDKN2D	11	0.466565	0.372	0.195	1.04737e-47	2.31836e-43
C1orf21	11	0.388783	0.292	0.128	1.15852e-47	2.56438e-43
CTSC	11	0.496722	0.452	0.262	1.46184e-47	3.23579e-43
NFKBIA	11	0.752459	0.662	0.523	3.41084e-47	7.5499e-43
DIP2A	11	0.4218	0.286	0.13	1.36646e-46	3.02466e-42
C5orf56	11	0.466835	0.37	0.193	5.27768e-46	1.16821e-41
APOBEC3G	11	0.47877	0.409	0.227	6.22938e-46	1.37887e-41
TPI1	11	0.431569	0.569	0.384	1.1935e-45	2.64181e-41
SAMD3	11	0.435589	0.414	0.227	3.12746e-45	6.92264e-41
PSME2	11	0.447315	0.652	0.476	4.90313e-45	1.08531e-40
NDUFB7	11	0.445752	0.534	0.353	5.25105e-45	1.16232e-40
SPN	11	0.472343	0.366	0.197	5.6242e-45	1.24492e-40
RBM39	11	0.413407	0.755	0.627	3.88752e-44	8.60502e-40
ARPC2	11	0.332684	0.861	0.776	7.43075e-44	1.6448e-39
ARHGAP9	11	0.467639	0.35	0.189	1.26424e-41	2.79839e-37
TLN1	11	0.440147	0.366	0.206	6.10664e-40	1.35171e-35
PRMT2	11	0.405065	0.548	0.374	2.15772e-38	4.77612e-34
CCND3	11	0.399666	0.574	0.414	1.3388e-37	2.96343e-33
PSMB10	11	0.408065	0.356	0.201	3.6788e-37	8.14303e-33
IQGAP1	11	0.435989	0.43	0.271	9.57578e-37	2.1196e-32
POLR2L	11	0.388259	0.573	0.409	1.76994e-36	3.91776e-32
EIF3G	11	0.431086	0.613	0.48	2.29463e-36	5.07916e-32
PYHIN1	11	0.446413	0.397	0.232	2.83297e-36	6.27079e-32
DBI	11	0.388064	0.603	0.426	4.05136e-36	8.96768e-32
FOS	11	0.466926	0.867	0.77	9.67077e-36	2.14062e-31
2021-09-07	11	0.341491	0.733	0.588	1.06279e-35	2.35247e-31
HMGN3	11	0.413433	0.423	0.263	3.96923e-35	8.78588e-31
PPP1R18	11	0.443619	0.403	0.249	1.16756e-34	2.5844e-30
GPR65	11	0.409584	0.359	0.205	1.17399e-34	2.59862e-30
PDIA3	11	0.401972	0.568	0.419	3.70654e-34	8.20442e-30
STK17A	11	0.401391	0.529	0.372	1.06541e-33	2.35829e-29
RAP1B	11	0.387209	0.474	0.314	2.49146e-33	5.51485e-29
PSMB9	11	0.339943	0.65	0.501	5.61185e-33	1.24218e-28
INPP5D	11	0.384969	0.313	0.174	6.11706e-33	1.35401e-28
ACTN4	11	0.353282	0.256	0.129	1.06499e-32	2.35736e-28
REL	11	0.489988	0.405	0.254	2.83269e-32	6.27017e-28
OSTF1	11	0.373308	0.437	0.279	3.81106e-32	8.43577e-28
APOL6	11	0.38603	0.289	0.155	5.20952e-32	1.15313e-27
ARL4C	11	0.411483	0.567	0.423	1.67083e-31	3.69838e-27
ADGRE5	11	0.397463	0.409	0.255	1.83556e-31	4.06301e-27
UTRN	11	0.372568	0.311	0.175	4.23865e-31	9.38226e-27
EPSTI1	11	0.394936	0.262	0.137	6.86192e-31	1.51889e-26
DRAP1	11	0.354881	0.533	0.381	2.78094e-30	6.15562e-26
PRELID1	11	0.389521	0.48	0.333	3.19686e-30	7.07626e-26
RNF213	11	0.364317	0.589	0.452	9.28986e-30	2.05631e-25
BIN2	11	0.340086	0.615	0.478	1.39391e-29	3.08542e-25
RUNX3	11	0.380126	0.4	0.254	3.86553e-29	8.55636e-25
DHRS7	11	0.379057	0.392	0.252	5.80847e-29	1.28571e-24
LITAF	11	0.330639	0.676	0.552	6.33059e-29	1.40128e-24
NDUFB2	11	0.365152	0.55	0.409	2.72595e-28	6.03389e-24
DYNLL1	11	0.346176	0.409	0.263	7.6491e-28	1.69313e-23
PSME1	11	0.274027	0.804	0.717	1.20124e-26	2.65895e-22
DOK2	11	0.380967	0.405	0.267	1.57785e-26	3.49257e-22
UCP2	11	0.364995	0.513	0.377	2.41485e-26	5.34526e-22
MBP	11	0.329181	0.451	0.307	6.45096e-26	1.42792e-21
IL2RG	11	0.332011	0.65	0.538	1.12178e-25	2.48307e-21
CARD16	11	0.349519	0.399	0.264	2.85181e-25	6.31248e-21
CH17-189H20.1	11	0.334929	0.307	0.182	3.51078e-25	7.77112e-21
ISG15	11	0.459028	0.435	0.296	4.78424e-25	1.05899e-20
NR4A2	11	0.477965	0.459	0.327	5.54343e-25	1.22704e-20
XAF1	11	0.3803	0.264	0.149	5.8772e-25	1.30092e-20
BANF1	11	0.297154	0.271	0.155	1.22662e-24	2.71513e-20
GNG2	11	0.354694	0.324	0.2	2.56061e-24	5.6679e-20
IFI16	11	0.355549	0.459	0.325	6.7929e-24	1.50361e-19
CDC42SE1	11	0.404715	0.453	0.324	1.00992e-23	2.23545e-19
ALOX5AP	11	0.466611	0.367	0.251	3.56387e-23	7.88863e-19
GLRX	11	0.336566	0.319	0.203	3.43322e-22	7.59943e-18
TGFB1	11	0.292035	0.364	0.237	4.60093e-22	1.01842e-17
LIMD2	11	0.261089	0.663	0.557	5.45945e-22	1.20845e-17
RARRES3	11	0.302823	0.655	0.553	9.98991e-22	2.21127e-17
PIP4K2A	11	0.316096	0.392	0.263	1.02272e-21	2.26379e-17
PSMB8	11	0.294844	0.511	0.384	1.43319e-21	3.17237e-17
SEC11A	11	0.319796	0.374	0.255	1.93163e-21	4.27566e-17
MIDN	11	0.285719	0.263	0.152	1.96473e-21	4.34893e-17
SERPINB1	11	0.364455	0.339	0.228	3.45891e-21	7.65629e-17
TPM3	11	0.276094	0.641	0.523	5.75945e-21	1.27485e-16
BRK1	11	0.295082	0.506	0.383	5.85787e-21	1.29664e-16
MRPS6	11	0.333625	0.278	0.172	7.42037e-21	1.6425e-16
TAPBP	11	0.294051	0.489	0.366	1.05161e-20	2.32775e-16
CALR	11	0.363948	0.506	0.395	1.34289e-20	2.97248e-16
AKNA	11	0.296986	0.378	0.254	1.65781e-20	3.66957e-16
SYTL3	11	0.327143	0.313	0.195	1.70083e-20	3.76478e-16
PTPN2	11	0.333574	0.324	0.212	2.01823e-20	4.46735e-16
PPP1CA	11	0.300162	0.549	0.424	2.61675e-20	5.79217e-16
IRF9	11	0.315041	0.252	0.148	2.80769e-20	6.21482e-16
SERBP1	11	0.314641	0.523	0.407	2.87553e-20	6.36499e-16
C9orf16	11	0.288756	0.524	0.41	4.24698e-20	9.40069e-16
YWHAQ	11	0.268501	0.485	0.356	5.54744e-20	1.22793e-15
MSN	11	0.31175	0.429	0.314	8.47202e-20	1.87528e-15
TAGLN2	11	0.302122	0.534	0.421	1.13504e-19	2.51241e-15
ARPC4	11	0.311646	0.451	0.335	4.12934e-19	9.1403e-15
WIPF1	11	0.304338	0.508	0.386	5.91256e-19	1.30875e-14
SH3GLB1	11	0.29022	0.288	0.181	6.69279e-19	1.48145e-14
ARPC5	11	0.290482	0.514	0.399	1.23602e-18	2.73593e-14
TCF25	11	0.319268	0.495	0.383	1.35232e-18	2.99336e-14
CFLAR	11	0.277943	0.395	0.278	1.45959e-18	3.23081e-14
POLR2G	11	0.296299	0.289	0.187	3.9047e-18	8.64305e-14
WDR83OS	11	0.293109	0.392	0.28	4.93217e-18	1.09174e-13
BZW1	11	0.296207	0.414	0.303	6.18286e-18	1.36858e-13
UBE2L6	11	0.333795	0.326	0.225	8.23684e-18	1.82322e-13
ENSA	11	0.2689	0.421	0.312	1.54635e-17	3.42285e-13
VASP	11	0.295547	0.312	0.211	2.04596e-17	4.52873e-13
PYCARD	11	0.301555	0.273	0.175	2.05452e-17	4.54768e-13
MYDGF	11	0.305574	0.293	0.194	2.64851e-17	5.86248e-13
PRKAR1A	11	0.3033	0.295	0.199	9.19407e-17	2.03511e-12
CCDC69	11	0.26862	0.271	0.175	9.8741e-17	2.18563e-12
BSG	11	0.308351	0.382	0.28	1.09819e-16	2.43084e-12
GZMM	11	0.273793	0.549	0.45	1.27137e-16	2.81418e-12
XBP1	11	0.312028	0.4	0.297	4.16634e-16	9.2222e-12
TRAPPC1	11	0.284393	0.474	0.371	5.47231e-16	1.2113e-11
C20orf24	11	0.287445	0.326	0.224	1.65973e-15	3.67381e-11
MACF1	11	0.277358	0.271	0.18	2.76172e-15	6.11307e-11
VAMP8	11	0.255812	0.496	0.396	3.19082e-15	7.06289e-11
CAST	11	0.277169	0.492	0.393	7.27057e-15	1.60934e-10
ZAP70	11	0.287535	0.326	0.232	1.07733e-14	2.38466e-10
ZNF207	11	0.280568	0.332	0.241	1.57616e-14	3.48883e-10
RNF125	11	0.293097	0.322	0.231	1.87466e-14	4.14955e-10
PPP1R12A	11	0.257716	0.339	0.245	3.21649e-14	7.1197e-10
DUSP1	11	0.266281	0.637	0.54	3.48067e-14	7.70446e-10
ANXA6	11	0.27544	0.437	0.345	4.32587e-14	9.57531e-10
DDIT4	11	0.282061	0.442	0.343	9.06529e-14	2.0066e-09
POMP	11	0.258586	0.48	0.385	9.19673e-14	2.0357e-09
CHMP4A	11	0.295913	0.387	0.298	1.00182e-13	2.21752e-09
NOP10	11	0.252824	0.355	0.261	1.04027e-13	2.30264e-09
RTFDC1	11	0.258993	0.262	0.178	1.20389e-13	2.66481e-09
CYC1	11	0.256305	0.253	0.169	1.26666e-13	2.80375e-09
HSP90B1	11	0.27085	0.457	0.364	1.36186e-13	3.01448e-09
POLR2K	11	0.272401	0.32	0.229	1.67924e-13	3.71701e-09
CPNE1	11	0.264475	0.279	0.193	1.68704e-13	3.73427e-09
SRSF9	11	0.266631	0.288	0.2	1.79753e-13	3.97884e-09
ANP32A	11	0.277241	0.273	0.187	3.54639e-13	7.84993e-09
GNG5	11	0.258475	0.387	0.292	3.6956e-13	8.18021e-09
RASSF5	11	0.265006	0.307	0.221	4.43656e-13	9.82033e-09
NDUFS6	11	0.256744	0.326	0.238	4.70361e-13	1.04114e-08
ECH1	11	0.258449	0.317	0.232	7.88189e-13	1.74466e-08
PTPN4	11	0.255332	0.292	0.208	1.72326e-12	3.81445e-08
P4HB	11	0.262732	0.378	0.289	1.72361e-12	3.81522e-08
RNPS1	11	0.254662	0.392	0.306	1.99477e-12	4.41543e-08
CASP4	11	0.254431	0.341	0.257	2.82745e-12	6.25857e-08
SUN2	11	0.257081	0.304	0.218	2.92955e-12	6.48457e-08
TRABD	11	0.255905	0.266	0.186	3.67452e-12	8.13355e-08
PDCD6	11	0.251214	0.27	0.19	5.00074e-12	1.10691e-07
SLFN5	11	0.273639	0.295	0.214	7.68694e-12	1.7015e-07
TMED9	11	0.250101	0.322	0.24	1.24607e-11	2.75819e-07
IFRD1	11	0.351491	0.266	0.19	1.77198e-11	3.92228e-07
DDX3X	11	0.2578	0.382	0.298	3.75713e-11	8.31642e-07
NDUFS8	11	0.253383	0.3	0.225	4.9744e-11	1.10108e-06
PPP1R15A	11	0.257718	0.489	0.416	8.24852e-11	1.82581e-06
C1orf56	11	0.327712	0.345	0.263	1.21551e-10	2.69052e-06
SET	11	0.254234	0.443	0.365	2.29204e-10	5.07343e-06
IFI6	11	0.271538	0.345	0.269	3.03022e-10	6.70739e-06
MT2A	11	0.274325	0.539	0.467	8.63049e-10	1.91036e-05
DUSP2	11	0.306986	0.281	0.207	1.16287e-09	2.57402e-05
LGALS1	11	0.289435	0.51	0.418	4.41694e-09	9.77689e-05
S100A11	11	0.276194	0.431	0.363	5.88434e-09	0.00013025
STMN1	12	2.38675	0.969	0.087	0	0
HIST1H4C	12	2.06125	0.809	0.245	0	0
TUBA1B	12	2.05181	0.931	0.371	0	0
HMGB2	12	2.0079	0.976	0.468	0	0
KIAA0101	12	1.93514	0.874	0.015	0	0
TUBB	12	1.74638	0.868	0.24	0	0
H2AFZ	12	1.63621	0.963	0.388	0	0
PCNA	12	1.56585	0.747	0.05	0	0
MKI67	12	1.5523	0.766	0.007	0	0
HMGN2	12	1.54564	0.991	0.526	0	0
TYMS	12	1.4583	0.724	0.003	0	0
GAPDH	12	1.45795	0.997	0.785	0	0
DUT	12	1.41516	0.86	0.22	0	0
FABP5	12	1.39649	0.778	0.086	0	0
RRM2	12	1.32868	0.582	0.003	0	0
PTTG1	12	1.25309	0.732	0.062	0	0
ACTG1	12	1.19925	0.985	0.756	0	0
DEK	12	1.19772	0.919	0.297	0	0
TK1	12	1.18965	0.625	0.004	0	0
SLC25A5	12	1.17972	0.937	0.388	0	0
HMGB1	12	1.1593	0.995	0.782	0	0
H2AFV	12	1.15381	0.931	0.323	0	0
ACTB	12	1.13654	1	0.98	0	0
CENPF	12	1.12864	0.563	0.007	0	0
RAN	12	1.1273	0.94	0.418	0	0
NUSAP1	12	1.10848	0.558	0.009	0	0
IDH2	12	1.08978	0.885	0.236	0	0
TOP2A	12	1.07345	0.497	0.007	0	0
COTL1	12	1.07007	0.843	0.234	0	0
MCM7	12	1.05718	0.659	0.041	0	0
BIRC5	12	1.05272	0.578	0.003	0	0
RANBP1	12	1.02461	0.838	0.236	0	0
NASP	12	1.02071	0.761	0.125	0	0
SMC4	12	1.01901	0.713	0.106	0	0
HIST1H1D	12	1.01455	0.654	0.127	0	0
PPIA	12	1.01292	0.992	0.724	0	0
ANXA2	12	1.01209	0.882	0.272	0	0
RPA3	12	1.01138	0.822	0.136	0	0
CFL1	12	0.997262	0.997	0.85	0	0
PFN1	12	0.992813	0.999	0.913	0	0
HN1	12	0.989864	0.802	0.169	0	0
HLA-DRA	12	0.988148	0.805	0.198	0	0
PSMA4	12	0.981115	0.877	0.275	0	0
CALM3	12	0.975907	0.916	0.313	0	0
CORO1A	12	0.969271	0.99	0.754	0	0
COX8A	12	0.966937	0.956	0.479	0	0
UBE2C	12	0.965141	0.366	0.002	0	0
CKS1B	12	0.93946	0.613	0.046	0	0
ANP32E	12	0.929823	0.815	0.202	0	0
CLSPN	12	0.929138	0.586	0.006	0	0
MCM5	12	0.928396	0.625	0.033	0	0
HNRNPF	12	0.919556	0.879	0.288	0	0
YWHAE	12	0.910728	0.781	0.131	0	0
HMGA1	12	0.904217	0.702	0.13	0	0
SLBP	12	0.892414	0.713	0.118	0	0
MCM3	12	0.890656	0.622	0.046	0	0
CARHSP1	12	0.887812	0.763	0.143	0	0
H2AFY	12	0.872519	0.802	0.182	0	0
ZWINT	12	0.868648	0.555	0.006	0	0
CKS2	12	0.867703	0.608	0.063	0	0
HNRNPD	12	0.863228	0.812	0.221	0	0
SMC2	12	0.86321	0.598	0.031	0	0
SNRPD1	12	0.862993	0.872	0.256	0	0
COX5A	12	0.861282	0.872	0.286	0	0
DNMT1	12	0.852142	0.733	0.147	0	0
DNAJC9	12	0.846607	0.666	0.09	0	0
TUBB4B	12	0.841691	0.567	0.11	0	0
CENPM	12	0.835184	0.572	0.024	0	0
HELLS	12	0.834492	0.596	0.034	0	0
ANXA5	12	0.82594	0.816	0.211	0	0
CDCA7	12	0.820034	0.563	0.024	0	0
TMPO	12	0.816278	0.655	0.105	0	0
MRPL51	12	0.811653	0.767	0.158	0	0
CLTA	12	0.806765	0.776	0.151	0	0
SNRNP25	12	0.797669	0.583	0.037	0	0
TXNDC17	12	0.778933	0.72	0.116	0	0
USP1	12	0.774578	0.675	0.104	0	0
PSMB2	12	0.765953	0.767	0.178	0	0
CCDC167	12	0.759959	0.751	0.142	0	0
MCM4	12	0.759432	0.513	0.01	0	0
LSM4	12	0.757289	0.783	0.203	0	0
HNRNPAB	12	0.753794	0.621	0.082	0	0
NUDT1	12	0.739737	0.662	0.08	0	0
TPM4	12	0.739123	0.7	0.139	0	0
DDX39A	12	0.738572	0.729	0.133	0	0
EZH2	12	0.732358	0.586	0.038	0	0
LBR	12	0.731465	0.724	0.158	0	0
DHFR	12	0.731189	0.494	0.016	0	0
PRDX3	12	0.730981	0.621	0.065	0	0
CENPU	12	0.727383	0.489	0.006	0	0
PSMA5	12	0.723325	0.759	0.186	0	0
NDUFB3	12	0.721623	0.781	0.193	0	0
TALDO1	12	0.719425	0.781	0.184	0	0
GINS2	12	0.717829	0.462	0.003	0	0
MAD2L1	12	0.706895	0.54	0.032	0	0
MT1E	12	0.706324	0.567	0.085	0	0
CDK1	12	0.70452	0.385	0.003	0	0
CCT5	12	0.703736	0.675	0.126	0	0
CDKN3	12	0.700156	0.456	0.007	0	0
PPM1G	12	0.697626	0.768	0.179	0	0
CENPW	12	0.696436	0.504	0.007	0	0
ATAD2	12	0.693593	0.542	0.053	0	0
MIR4435-2HG	12	0.69239	0.713	0.127	0	0
CBX5	12	0.682789	0.613	0.077	0	0
LMNB1	12	0.676627	0.513	0.038	0	0
TPX2	12	0.674434	0.408	0.004	0	0
FEN1	12	0.668652	0.471	0.022	0	0
CCNA2	12	0.667674	0.399	0.005	0	0
SKA2	12	0.666885	0.631	0.074	0	0
STRA13	12	0.650538	0.642	0.105	0	0
TMEM106C	12	0.649694	0.544	0.061	0	0
UBE2S	12	0.647913	0.476	0.056	0	0
SMC1A	12	0.644763	0.592	0.077	0	0
SUPT16H	12	0.643914	0.657	0.114	0	0
CCNB2	12	0.641592	0.379	0.002	0	0
GMNN	12	0.635934	0.474	0.018	0	0
DTYMK	12	0.635239	0.537	0.046	0	0
HSPB11	12	0.632513	0.709	0.158	0	0
ASF1B	12	0.631874	0.435	0.004	0	0
RRM1	12	0.627459	0.487	0.034	0	0
GTF3C6	12	0.622743	0.733	0.167	0	0
SMS	12	0.611341	0.674	0.127	0	0
NME1	12	0.610905	0.54	0.079	0	0
GGCT	12	0.608671	0.562	0.06	0	0
SSRP1	12	0.607259	0.61	0.104	0	0
PHF19	12	0.602396	0.485	0.029	0	0
HPRT1	12	0.594526	0.61	0.107	0	0
ASPM	12	0.590748	0.334	0.003	0	0
EIF4A3	12	0.581544	0.526	0.078	0	0
HIST2H2AC	12	0.578317	0.457	0.064	0	0
MCM6	12	0.572702	0.448	0.02	0	0
HIST1H1B	12	0.568631	0.302	0.006	0	0
UHRF1	12	0.568148	0.36	0.001	0	0
FAM111B	12	0.565072	0.351	0.001	0	0
HINT2	12	0.560691	0.634	0.109	0	0
AURKB	12	0.557681	0.336	0.002	0	0
H2AFX	12	0.557223	0.407	0.036	0	0
FBXO5	12	0.555757	0.373	0.012	0	0
CDC20	12	0.555511	0.304	0.001	0	0
TIMM8B	12	0.550215	0.621	0.119	0	0
CENPH	12	0.542164	0.447	0.025	0	0
UBE2T	12	0.541027	0.392	0.009	0	0
TROAP	12	0.540152	0.353	0.001	0	0
PRKDC	12	0.537047	0.588	0.101	0	0
MRPL12	12	0.536865	0.52	0.058	0	0
CDK2AP2	12	0.530481	0.617	0.123	0	0
DLGAP5	12	0.528244	0.31	0.001	0	0
EBP	12	0.525007	0.647	0.13	0	0
MRPL13	12	0.524336	0.545	0.069	0	0
HMGB3	12	0.52291	0.399	0.007	0	0
DCTPP1	12	0.520955	0.466	0.049	0	0
HAUS1	12	0.518936	0.521	0.068	0	0
NMI	12	0.51879	0.61	0.11	0	0
NUDT21	12	0.5141	0.598	0.105	0	0
SAE1	12	0.513838	0.525	0.077	0	0
ITGB3BP	12	0.51251	0.48	0.044	0	0
ACOT7	12	0.512426	0.44	0.019	0	0
CXCR3	12	0.508309	0.432	0.05	0	0
TUBA1C	12	0.505882	0.447	0.057	0	0
CENPK	12	0.504626	0.485	0.052	0	0
KIF22	12	0.504482	0.456	0.058	0	0
RPL26L1	12	0.502257	0.516	0.056	0	0
KPNA2	12	0.501597	0.47	0.069	0	0
TMEM167A	12	0.499464	0.603	0.116	0	0
MRPL28	12	0.499389	0.597	0.095	0	0
CENPN	12	0.498558	0.387	0.011	0	0
WDR76	12	0.496352	0.422	0.025	0	0
ADA	12	0.494182	0.578	0.1	0	0
CD38	12	0.493641	0.419	0.033	0	0
NUDT5	12	0.490662	0.584	0.107	0	0
CDK4	12	0.48802	0.476	0.049	0	0
MRPS16	12	0.487283	0.55	0.095	0	0
LIG1	12	0.486812	0.406	0.027	0	0
TIMM10	12	0.484389	0.52	0.092	0	0
MTCH2	12	0.482637	0.513	0.062	0	0
ATAD5	12	0.481799	0.37	0.02	0	0
RFC4	12	0.480084	0.413	0.027	0	0
HSBP1	12	0.478624	0.576	0.089	0	0
MRPL27	12	0.477585	0.506	0.057	0	0
GTSE1	12	0.473131	0.312	0.002	0	0
SNRNP40	12	0.472943	0.537	0.08	0	0
UQCC2	12	0.468724	0.528	0.086	0	0
PSMD14	12	0.467826	0.535	0.088	0	0
CCNB1	12	0.465798	0.28	0.003	0	0
HMMR	12	0.464949	0.306	0.001	0	0
CHEK1	12	0.462448	0.372	0.008	0	0
CCDC28B	12	0.461535	0.406	0.037	0	0
CHAF1A	12	0.459544	0.373	0.015	0	0
HIRIP3	12	0.459483	0.421	0.039	0	0
MCM2	12	0.459231	0.356	0.005	0	0
PMVK	12	0.459128	0.525	0.076	0	0
TPGS2	12	0.458269	0.533	0.082	0	0
WDR34	12	0.456631	0.356	0.006	0	0
RNASEH2A	12	0.456461	0.408	0.025	0	0
ACAA2	12	0.455299	0.538	0.092	0	0
PAICS	12	0.455131	0.388	0.03	0	0
YEATS4	12	0.450022	0.503	0.078	0	0
GGH	12	0.449045	0.332	0.006	0	0
GLRX3	12	0.448473	0.576	0.108	0	0
CENPE	12	0.445911	0.286	0.008	0	0
CEP55	12	0.442408	0.331	0.002	0	0
MTHFD1	12	0.437151	0.385	0.028	0	0
CCDC34	12	0.437065	0.358	0.014	0	0
VRK1	12	0.435308	0.466	0.067	0	0
MRPL37	12	0.434784	0.45	0.048	0	0
ACAT2	12	0.432009	0.461	0.053	0	0
HAT1	12	0.431367	0.514	0.085	0	0
SPC25	12	0.430398	0.302	0.001	0	0
ILK	12	0.425772	0.519	0.076	0	0
COPS3	12	0.419688	0.5	0.085	0	0
EEF1E1	12	0.415955	0.49	0.079	0	0
CDKN2A	12	0.412124	0.35	0.027	0	0
MTHFD2	12	0.411972	0.438	0.056	0	0
ORC6	12	0.407088	0.315	0.007	0	0
RAD51AP1	12	0.401272	0.297	0.003	0	0
POLR3K	12	0.401247	0.431	0.047	0	0
CDCA4	12	0.400297	0.38	0.039	0	0
NUF2	12	0.399981	0.301	0.004	0	0
MAGOHB	12	0.398981	0.435	0.057	0	0
FANCI	12	0.398637	0.317	0.008	0	0
CDCA5	12	0.397956	0.291	0.001	0	0
RPL39L	12	0.396006	0.392	0.043	0	0
RUVBL1	12	0.394423	0.48	0.075	0	0
POLD3	12	0.388326	0.338	0.022	0	0
CHCHD1	12	0.387392	0.481	0.07	0	0
POP7	12	0.385608	0.467	0.06	0	0
LRR1	12	0.384549	0.365	0.018	0	0
C19orf48	12	0.384014	0.404	0.05	0	0
TCF19	12	0.383413	0.31	0.01	0	0
RFC2	12	0.380922	0.359	0.025	0	0
BRCA1	12	0.380601	0.311	0.008	0	0
NUP37	12	0.378799	0.402	0.038	0	0
RAD51	12	0.374686	0.297	0.002	0	0
PRIM1	12	0.374078	0.354	0.031	0	0
FH	12	0.373867	0.407	0.037	0	0
THOC3	12	0.373283	0.474	0.075	0	0
KIF11	12	0.371049	0.268	0.004	0	0
NABP2	12	0.370468	0.416	0.049	0	0
HADH	12	0.36644	0.349	0.029	0	0
COA3	12	0.362058	0.452	0.064	0	0
BRCA2	12	0.361898	0.293	0.011	0	0
PSMG1	12	0.358859	0.365	0.034	0	0
EBNA1BP2	12	0.358049	0.406	0.054	0	0
ACTL6A	12	0.352519	0.37	0.034	0	0
RFC3	12	0.350974	0.296	0.01	0	0
MCM10	12	0.350853	0.257	0.001	0	0
SGOL1	12	0.347323	0.267	0.002	0	0
OXCT1	12	0.346799	0.429	0.06	0	0
TFDP1	12	0.346357	0.348	0.028	0	0
NDC80	12	0.345413	0.297	0.022	0	0
MRPS14	12	0.344681	0.445	0.061	0	0
CASC5	12	0.344045	0.251	0.003	0	0
COMMD4	12	0.342168	0.413	0.056	0	0
MYBL2	12	0.339465	0.285	0.001	0	0
TOPBP1	12	0.334793	0.366	0.037	0	0
NCAPG2	12	0.333784	0.29	0.018	0	0
MND1	12	0.333378	0.277	0.001	0	0
LRRC59	12	0.33228	0.399	0.055	0	0
SMC6	12	0.332037	0.384	0.051	0	0
CISD1	12	0.331963	0.384	0.053	0	0
RAD51C	12	0.329892	0.401	0.055	0	0
IFI27L1	12	0.328016	0.325	0.023	0	0
POLD2	12	0.327783	0.389	0.055	0	0
TCTEX1D2	12	0.326053	0.369	0.043	0	0
PRC1	12	0.325475	0.268	0.012	0	0
SGOL2	12	0.325011	0.263	0.011	0	0
C3orf14	12	0.32278	0.263	0.017	0	0
RBBP8	12	0.322172	0.281	0.008	0	0
MRPL15	12	0.321412	0.363	0.038	0	0
CDCA7L	12	0.321068	0.305	0.02	0	0
HSPA14	12	0.31922	0.402	0.057	0	0
MYL6B	12	0.314996	0.322	0.022	0	0
BCL2L12	12	0.314966	0.335	0.031	0	0
TESC	12	0.310487	0.344	0.041	0	0
NCAPD2	12	0.308106	0.297	0.019	0	0
SHMT2	12	0.307787	0.349	0.043	0	0
ICT1	12	0.302712	0.351	0.041	0	0
NCAPH2	12	0.301595	0.329	0.039	0	0
C14orf142	12	0.300796	0.335	0.032	0	0
TEX30	12	0.299887	0.317	0.028	0	0
UNG	12	0.299751	0.263	0.019	0	0
CTNNAL1	12	0.299707	0.252	0.007	0	0
RMDN1	12	0.297885	0.35	0.045	0	0
EXOSC3	12	0.297824	0.327	0.031	0	0
PPIF	12	0.2948	0.287	0.024	0	0
MRPL39	12	0.293363	0.322	0.033	0	0
NCAPH	12	0.291231	0.254	0.004	0	0
RP11-620J15.3	12	0.291012	0.31	0.036	0	0
TUBG1	12	0.290876	0.291	0.009	0	0
MSH6	12	0.290475	0.287	0.023	0	0
RUVBL2	12	0.290463	0.343	0.041	0	0
VPS25	12	0.289621	0.358	0.045	0	0
RFC5	12	0.281717	0.272	0.015	0	0
DHRS4	12	0.281272	0.268	0.026	0	0
RP11-545E17.3	12	0.274939	0.307	0.029	0	0
[truncated: 2,394 more rows]
