# Supplementary material for: Single-cell analysis of immune cell transcriptome during HIV-1 infection and therapy
Source: BMC Immunol. 2022 Sep 29;23:48. doi: 10.1186/s12865-022-00523-2 (PMC9520965; doi:10.1186/s12865-022-00523-2)
Supplement: Supplementary file 6 — Additional file 6. Table S9: Genes differentially expressed between HIV-1-infected compared to seronegative CD4+ T cells. [file 12865_2022_523_MOESM6_ESM.xlsx]

## Sheet: cd4_ChronicvNeg
gene	p_val	avg_logFC	pct.1	pct.2	p_val_adj
RPL7	0	-0.430852	0.994	0.998	0
RPS2	0	-0.476361	0.997	0.999	0
RPS3A	0	-0.508633	0.994	0.999	0
TMSB10	2.75214440446094e-313	0.423699	1	0.999	0
EEF1A1	2.69573e-263	-0.394543	1	1	5.96701e-259
RPL21	8.46376e-262	-0.38769	0.999	1	1.87345e-257
ZNF90	3.77177e-246	-0.709152	0.427	0.749	8.34881e-242
RPL3	3.99004e-224	-0.522521	0.988	0.996	8.83196e-220
LGALS1	2.03387e-223	0.812245	0.813	0.572	4.50198e-219
MT-CYB	2.59386e-219	-0.38448	0.98	0.995	5.7415e-215
RPS27A	3.95391e-218	-0.420092	0.999	0.999	8.75197e-214
RPS4Y1	9.07683e-218	-0.546118	0.574	0.899	2.00916e-213
LY6E	3.49937e-206	0.675639	0.824	0.642	7.74586e-202
IFI6	9.54927e-201	0.893992	0.661	0.356	2.11373e-196
MALAT1	6.43974e-194	-0.266928	1	1	1.42544e-189
RPL9	1.1863e-172	-0.397688	0.992	0.996	2.62587e-168
RPS14	3.16886e-172	-0.330392	0.998	1	7.01428e-168
IFITM3	3.96196e-168	0.887517	0.683	0.375	8.76981e-164
IFI44L	8.44585e-168	0.780139	0.465	0.17	1.86949e-163
ISG15	2.18808e-165	0.876149	0.604	0.385	4.84331e-161
EEF1B2	1.31327e-162	-0.491889	0.839	0.911	2.90692e-158
ATP5E	3.45543e-161	0.354373	0.981	0.975	7.64859e-157
RPL30	1.52782e-158	-0.386818	0.997	0.999	3.38182e-154
RPL15	1.74232e-158	-0.293335	0.992	0.997	3.85663e-154
MT2A	3.71416e-156	0.809249	0.699	0.482	8.22129e-152
CTSS	2.16518e-155	0.534366	0.818	0.631	4.79263e-151
NEAT1	1.4128e-151	0.521872	0.923	0.811	3.12723e-147
RPS13	6.86293e-151	-0.296028	0.995	1	1.51911e-146
ACTB	1.26521e-144	0.331399	0.993	0.992	2.80054e-140
RPS3	1.19995e-142	-0.405447	0.995	0.996	2.6561e-138
TYROBP	1.24583e-142	0.614928	0.726	0.434	2.75765e-138
S100A8	1.05298e-141	1.10782	0.638	0.334	2.33078e-137
TPT1	2.24027e-139	-0.3515	0.998	0.998	4.95883e-135
RPL13	6.30465e-139	-0.305951	0.999	1	1.39553e-134
SERF2	3.40092e-138	0.308412	0.974	0.967	7.52793e-134
RPL5	4.5871e-138	-0.399467	0.957	0.977	1.01536e-133
PSAP	1.08918e-137	0.616245	0.778	0.576	2.41089e-133
S100A6	2.99676e-137	0.494757	0.967	0.957	6.63333e-133
AIF1	2.05356e-136	0.648658	0.725	0.45	4.54555e-132
BTG1	5.98083e-136	-0.485783	0.859	0.935	1.32386e-131
RPL4	2.01815e-135	-0.365985	0.932	0.971	4.46718e-131
IL7R	2.81259e-134	-0.74814	0.232	0.514	6.22566e-130
RPS20	1.17057e-133	-0.359312	0.992	0.994	2.59105e-129
S100A9	3.53674e-133	1.0026	0.678	0.39	7.82858e-129
LYZ	8.14571e-133	0.550826	0.725	0.451	1.80305e-128
AP1S2	3.38599e-132	0.679513	0.699	0.472	7.49489e-128
HIST1H1E	4.09001e-131	0.549012	0.277	0.061	9.05324e-127
NHSL2	9.06651e-129	-0.517298	0.222	0.499	2.00687e-124
RP11-1143G9.4	6.95439e-128	0.846634	0.634	0.354	1.53935e-123
CD69	4.33791e-125	-0.658947	0.35	0.623	9.60197e-121
APOBEC3A	8.69724e-125	0.795044	0.407	0.156	1.92513e-120
CST3	2.88386e-124	0.557286	0.721	0.428	6.38343e-120
RPLP0	1.42432e-123	-0.403176	0.914	0.959	3.15274e-119
S100A11	1.50442e-123	0.494851	0.857	0.726	3.33003e-119
CXCR4	4.09094e-121	-0.633204	0.603	0.777	9.05529e-117
FCER1G	9.10228e-121	0.510142	0.709	0.419	2.01479e-116
LST1	4.19582e-120	0.556654	0.726	0.464	9.28746e-116
RPS26	5.25772e-118	-0.287765	0.988	0.996	1.1638e-113
GAPDH	3.68941e-117	0.4133	0.937	0.896	8.1665e-113
RPSA	4.51427e-117	-0.428632	0.92	0.958	9.99234e-113
TCEB2	4.80362e-117	0.42106	0.827	0.713	1.06328e-112
RPL6	4.10011e-116	-0.279426	0.988	0.997	9.07559e-112
RPL10A	1.31843e-114	-0.320923	0.984	0.992	2.91835e-110
SAT1	1.84658e-114	0.403061	0.873	0.749	4.0874e-110
FCN1	5.04221e-114	0.609891	0.645	0.368	1.11609e-109
SERPINA1	5.58817e-113	0.537987	0.62	0.336	1.23694e-108
GSTP1	4.87506e-111	0.499078	0.752	0.554	1.0791e-106
C1orf162	1.08457e-110	0.542148	0.628	0.376	2.4007e-106
LDHB	1.35844e-110	-0.545516	0.473	0.702	3.00691e-106
CFD	1.59848e-109	0.633643	0.605	0.342	3.53823e-105
LTB	1.27419e-108	-0.343894	0.444	0.691	2.82043e-104
EEF2	5.95071e-106	-0.342176	0.848	0.925	1.31719e-101
SARAF	1.77906e-104	-0.396457	0.804	0.9	3.93794e-100
RPS23	4.15628e-104	-0.268332	0.998	0.998	9.19993e-100
GPX1	4.31213e-104	0.578599	0.724	0.51	9.54489e-100
TYMP	6.76892e-102	0.267017	0.734	0.482	1.4983e-97
OAZ1	1.22084e-101	0.294743	0.956	0.928	2.70233e-97
RPL23A	5.70669e-101	-0.318901	0.997	0.998	1.26318e-96
HLA-DRB1	1.44463e-100	0.407979	0.748	0.485	3.19769e-96
RPS6	7.79752e-100	-0.308224	0.999	0.999	1.72598e-95
FTL	1.46803e-99	0.470595	0.982	0.984	3.24947e-95
ATP5I	1.40669e-98	0.385839	0.765	0.638	3.1137e-94
TRAC	9.10646e-97	-0.542979	0.337	0.585	2.01572e-92
MNDA	4.0625e-95	0.643875	0.591	0.345	8.99235e-91
RPLP2	2.57927e-93	-0.25419	0.999	1	5.70922e-89
RPS4X	2.71381e-92	-0.269142	0.991	0.995	6.00702e-88
RPL31	4.513e-92	-0.32273	0.994	0.996	9.98953e-88
MS4A6A	4.91612e-92	0.612612	0.47	0.237	1.08818e-87
NDUFB1	6.40679e-92	0.415606	0.703	0.539	1.41814e-87
RPL13A	8.02127e-92	-0.254789	1	1	1.77551e-87
CLEC12A	5.70991e-90	0.539849	0.495	0.268	1.26389e-85
RPS25	2.43624e-89	-0.285133	0.997	0.996	5.39263e-85
TSC22D3	5.1852e-89	-0.365082	0.821	0.917	1.14774e-84
COX6B1	3.43464e-86	0.314211	0.855	0.778	7.60257e-82
CD36	6.36129e-85	0.581598	0.349	0.156	1.40807e-80
S100A4	4.0383e-84	0.309115	0.949	0.922	8.93878e-80
TKT	3.61213e-83	0.44729	0.672	0.455	7.99545e-79
RPS7	1.94947e-82	-0.257712	0.984	0.994	4.31515e-78
RPS18	3.27426e-81	-0.256647	1	1	7.24757e-77
RPS17	3.58159e-81	-0.253062	0.992	0.994	7.92785e-77
SH3BGRL3	1.74645e-80	0.252111	0.939	0.918	3.86577e-76
C14orf2	1.8653e-80	0.333814	0.829	0.732	4.12883e-76
HLA-DQB1	2.41585e-80	0.46628	0.616	0.378	5.34748e-76
EPSTI1	2.67304e-80	0.45344	0.448	0.237	5.91678e-76
TSPO	3.37913e-80	0.36523	0.792	0.68	7.4797e-76
GRN	3.44065e-80	0.469698	0.585	0.364	7.61587e-76
NOP10	7.10289e-79	0.412261	0.623	0.435	1.57223e-74
PYCARD	2.29705e-78	0.431885	0.632	0.427	5.08453e-74
GLTSCR2	2.72536e-78	-0.348228	0.752	0.859	6.03257e-74
SRGN	3.18594e-78	0.371421	0.905	0.857	7.05208e-74
TRBC2	5.10274e-78	-0.593735	0.301	0.517	1.12949e-73
RPS12	2.79772e-77	-0.257614	0.999	0.997	6.19276e-73
IFI44	3.8265e-77	0.414501	0.318	0.127	8.46995e-73
MT-ATP6	3.15511e-76	-0.254172	0.989	0.994	6.98384e-72
RPL7A	3.19285e-76	-0.254847	0.975	0.984	7.06738e-72
ZFP36L2	8.39422e-76	-0.444174	0.56	0.691	1.85806e-71
FGL2	1.54653e-75	0.461349	0.579	0.351	3.42324e-71
PLSCR1	3.79314e-75	0.433998	0.407	0.199	8.39611e-71
RHOA	1.16766e-73	0.352799	0.791	0.672	2.58462e-69
NPC2	3.21014e-73	0.389629	0.707	0.515	7.10565e-69
ZEB2	1.05071e-72	0.420518	0.572	0.348	2.32575e-68
IL32	8.52358e-70	-0.280429	0.407	0.617	1.8867e-65
VCAN	1.615e-68	0.553666	0.46	0.248	3.5748e-64
LCP1	3.68888e-68	0.342896	0.745	0.619	8.16534e-64
CYBB	3.53248e-67	0.450114	0.525	0.318	7.81914e-63
NDUFA3	3.84759e-66	0.355286	0.595	0.453	8.51664e-62
TNFSF10	1.04318e-65	0.468446	0.459	0.275	2.30907e-61
PLEK	2.71888e-65	0.411277	0.487	0.283	6.01825e-61
CTSD	4.99438e-65	0.427424	0.544	0.38	1.10551e-60
TIPIN	5.13576e-65	-0.319829	0.118	0.289	1.1368e-60
MT-ND4L	5.84815e-65	0.390616	0.624	0.482	1.29449e-60
FPR1	7.2476e-65	0.398891	0.301	0.126	1.60426e-60
ZFAND5	2.09354e-64	0.421512	0.517	0.345	4.63406e-60
SPI1	9.10048e-64	0.371991	0.541	0.327	2.01439e-59
TPM3	1.27801e-63	0.310665	0.768	0.672	2.82887e-59
ID2	2.33989e-63	0.420383	0.694	0.538	5.17934e-59
CD68	4.10838e-63	0.360372	0.502	0.291	9.09389e-59
NAMPT	1.13471e-62	0.416345	0.608	0.399	2.51168e-58
S100A12	3.93667e-61	0.569934	0.387	0.195	8.71381e-57
ARPC5	5.83448e-61	0.322496	0.739	0.608	1.29146e-56
FTH1	1.42824e-60	0.334681	0.992	0.991	3.1614e-56
CALM2	5.30449e-60	0.302225	0.87	0.789	1.17415e-55
IFITM2	4.40512e-59	0.382134	0.801	0.699	9.75073e-55
XAF1	1.62901e-58	0.38909	0.383	0.232	3.60581e-54
TNFSF13B	1.79403e-58	0.339386	0.527	0.332	3.97108e-54
LY96	9.11367e-58	0.369043	0.474	0.285	2.01731e-53
RHOB	5.51376e-57	0.452382	0.355	0.193	1.22047e-52
CECR1	1.61377e-56	0.368038	0.377	0.212	3.57207e-52
AP2S1	3.0326e-56	0.348996	0.598	0.425	6.71266e-52
CARD16	3.14576e-56	0.365204	0.636	0.47	6.96314e-52
RGS2	8.7399e-56	0.451652	0.614	0.439	1.93458e-51
CAPNS1	1.06722e-55	0.344855	0.414	0.259	2.36229e-51
MX1	1.18596e-55	0.3609	0.337	0.17	2.62512e-51
EVL	1.6464e-55	-0.331248	0.458	0.643	3.64431e-51
BLVRB	5.25832e-55	0.374815	0.421	0.24	1.16393e-50
COX8A	1.14589e-54	0.288052	0.732	0.638	2.53642e-50
PIK3IP1	2.87011e-54	-0.383254	0.208	0.386	6.35298e-50
CLEC2D	7.54087e-54	-0.387528	0.282	0.463	1.66917e-49
KCTD12	1.41167e-53	0.374409	0.337	0.167	3.12474e-49
CLEC7A	1.62965e-53	0.316098	0.498	0.304	3.60723e-49
PTP4A2	1.7851e-53	0.356286	0.571	0.406	3.95132e-49
CAST	4.71645e-53	0.311394	0.661	0.546	1.04399e-48
CD63	1.27587e-51	0.365357	0.556	0.419	2.82415e-47
NPM1	1.98409e-51	-0.264389	0.812	0.892	4.39177e-47
IFI27L2	2.93409e-51	0.34941	0.402	0.254	6.4946e-47
PCBP1	4.35274e-51	0.306423	0.676	0.546	9.63478e-47
KRT10	7.15492e-51	-0.312943	0.259	0.432	1.58374e-46
FKBP1A	1.76622e-50	0.311006	0.706	0.565	3.90952e-46
UQCRQ	4.36699e-50	0.290592	0.658	0.539	9.66634e-46
ACTR2	4.82173e-50	0.314822	0.648	0.518	1.06729e-45
BLOC1S1	7.50887e-50	0.312895	0.643	0.514	1.66209e-45
IQGAP1	1.70805e-49	0.328674	0.593	0.444	3.78076e-45
MS4A7	2.34741e-49	0.400695	0.436	0.256	5.196e-45
CD302	2.70757e-49	0.356973	0.317	0.168	5.9932e-45
ACAP1	4.98594e-49	-0.314821	0.286	0.463	1.10364e-44
FGR	6.18047e-49	0.31308	0.472	0.288	1.36805e-44
HIF1A	1.05437e-47	0.355629	0.366	0.226	2.33384e-43
POMP	1.38216e-47	0.29586	0.647	0.509	3.05942e-43
SRSF7	1.6067e-47	-0.300703	0.529	0.683	3.55642e-43
PSMA7	1.02208e-46	0.272466	0.718	0.62	2.26237e-42
STXBP2	1.17292e-46	0.367506	0.546	0.375	2.59625e-42
ATOX1	1.21315e-46	0.333365	0.401	0.253	2.68531e-42
APLP2	3.32046e-46	0.350456	0.509	0.342	7.34983e-42
LGALS9	1.40046e-45	0.32022	0.425	0.262	3.09992e-41
NACA2	1.71647e-45	-0.305988	0.386	0.549	3.79942e-41
MBNL1	1.82291e-45	0.297804	0.609	0.481	4.03501e-41
JUNB	1.96277e-45	-0.2906	0.913	0.945	4.3446e-41
CTSZ	2.12801e-45	0.326625	0.358	0.219	4.71034e-41
JUN	2.20555e-45	-0.388261	0.735	0.809	4.88199e-41
CD14	2.79863e-45	0.356553	0.419	0.248	6.19477e-41
MOB1A	1.78647e-44	0.307521	0.534	0.377	3.95435e-40
DPYSL2	3.25826e-44	0.309067	0.292	0.152	7.21215e-40
LILRA5	7.15491e-44	0.355062	0.371	0.213	1.58374e-39
ASAH1	9.34545e-44	0.275298	0.576	0.399	2.06862e-39
CD3E	1.21595e-43	-0.294164	0.266	0.432	2.69151e-39
MARCKS	2.30418e-43	0.368712	0.331	0.18	5.10031e-39
LYN	3.11376e-43	0.316378	0.434	0.266	6.89231e-39
IFI16	5.10112e-43	0.304847	0.558	0.435	1.12913e-38
IGSF6	7.063e-43	0.354473	0.399	0.244	1.5634e-38
RP5-1171I10.5	3.26123e-42	0.33225	0.448	0.305	7.21873e-38
LILRB2	7.0792e-42	0.317167	0.364	0.21	1.56698e-37
IFI30	1.40505e-41	0.343789	0.433	0.268	3.11007e-37
HSPA8	1.43261e-41	-0.256307	0.634	0.765	3.17107e-37
HSBP1	1.44866e-41	0.298504	0.479	0.316	3.2066e-37
NKG7	3.04539e-41	0.599731	0.328	0.183	6.74097e-37
VAMP5	6.66636e-41	0.322262	0.555	0.403	1.4756e-36
CFP	9.42265e-41	0.262558	0.505	0.336	2.0857e-36
OAS1	1.18963e-40	0.308665	0.326	0.183	2.63325e-36
NCF2	5.54238e-40	0.299709	0.421	0.261	1.2268e-35
TCF7	6.66067e-40	-0.289021	0.193	0.342	1.47434e-35
FCGRT	1.41827e-39	0.310165	0.527	0.375	3.13933e-35
2020-03-01	1.80615e-39	0.315787	0.344	0.204	3.99792e-35
PLBD1	1.84502e-39	0.316369	0.255	0.131	4.08396e-35
PSMA4	2.63278e-39	0.297243	0.591	0.476	5.82765e-35
NDUFS6	3.49621e-39	0.280204	0.467	0.341	7.73886e-35
CD2	1.61012e-38	-0.268778	0.295	0.451	3.56399e-34
CEBPB	1.89371e-38	0.351538	0.402	0.258	4.19172e-34
KLF10	2.11633e-38	0.310383	0.347	0.199	4.6845e-34
RBX1	2.84938e-38	0.264423	0.629	0.526	6.30709e-34
PILRA	1.15004e-37	0.274929	0.381	0.228	2.5456e-33
GCA	1.268e-37	0.315167	0.35	0.214	2.80672e-33
TNFAIP3	1.41659e-37	-0.326415	0.356	0.501	3.13562e-33
MTPN	2.44579e-37	0.292147	0.525	0.39	5.41375e-33
LCK	2.56967e-37	-0.297122	0.259	0.411	5.68796e-33
YWHAE	3.577e-37	0.279639	0.433	0.288	7.91768e-33
FCGR3A	5.78389e-37	0.314621	0.322	0.183	1.28026e-32
DRAP1	7.78765e-37	0.27621	0.567	0.448	1.7238e-32
RNF130	8.75162e-37	0.2682	0.498	0.337	1.93717e-32
GNAI2	9.42052e-37	0.274855	0.582	0.452	2.08523e-32
RP11-255M2.3	1.32755e-36	-0.276831	0.189	0.327	2.93853e-32
C4orf48	2.00262e-36	0.276994	0.523	0.387	4.4328e-32
CTSB	2.52546e-36	0.299206	0.487	0.344	5.5901e-32
NCF1	3.49435e-36	0.379558	0.454	0.328	7.73474e-32
BLVRA	3.85779e-36	0.289066	0.378	0.244	8.53921e-32
LGALS3	5.72996e-36	0.299617	0.444	0.296	1.26833e-31
MPEG1	5.95071e-36	0.279408	0.418	0.266	1.31719e-31
ANKRD12	6.81637e-36	-0.278655	0.4	0.536	1.5088e-31
EIF4B	1.05575e-35	-0.258907	0.46	0.603	2.33689e-31
TMEM167A	2.30743e-35	0.27291	0.432	0.287	5.1075e-31
SCO2	2.71554e-35	0.310756	0.376	0.238	6.01085e-31
SKAP2	4.4135e-35	0.293363	0.335	0.208	9.76928e-31
SLC11A1	6.76451e-35	0.287245	0.371	0.224	1.49732e-30
MXD1	1.18195e-34	0.297334	0.256	0.146	2.61624e-30
PET100	2.91931e-34	0.256172	0.556	0.448	6.46189e-30
BTG2	4.9353e-34	-0.265917	0.484	0.627	1.09243e-29
PLAC8	6.57331e-34	0.317085	0.58	0.515	1.455e-29
ANXA2	7.81507e-34	0.267172	0.663	0.542	1.72987e-29
TRIM22	1.04144e-33	0.27934	0.371	0.26	2.30522e-29
CNPY3	1.55209e-33	0.27722	0.486	0.354	3.43554e-29
GSTO1	2.36313e-33	0.27046	0.503	0.385	5.23079e-29
MX2	4.34396e-33	0.284748	0.312	0.192	9.61536e-29
CASP1	8.35118e-33	0.278401	0.518	0.379	1.84853e-28
MEF2C	9.21493e-33	0.271606	0.386	0.244	2.03972e-28
FLNA	1.53836e-32	0.276803	0.495	0.381	3.40517e-28
HMOX1	1.60993e-32	0.258143	0.259	0.137	3.56359e-28
LAMTOR2	2.04186e-32	0.262106	0.424	0.297	4.51966e-28
NUP214	3.46076e-32	0.274005	0.37	0.238	7.6604e-28
CDKN1A	8.61858e-32	0.293624	0.318	0.189	1.90772e-27
PARP14	1.76344e-31	0.282181	0.324	0.204	3.90337e-27
IFNGR1	2.44507e-31	0.267871	0.337	0.23	5.41216e-27
BACH1	4.22993e-31	0.259791	0.253	0.142	9.36296e-27
NINJ1	3.0597e-30	0.281933	0.363	0.238	6.77264e-26
TPP1	1.20191e-29	0.2551	0.361	0.239	2.66043e-25
ROMO1	1.54539e-29	0.250601	0.398	0.278	3.42072e-25
CLTA	2.74641e-29	0.251427	0.457	0.338	6.07918e-25
LYST	3.12155e-29	0.262694	0.441	0.304	6.90955e-25
TIMP1	3.68336e-29	0.300099	0.642	0.533	8.15312e-25
LEPROTL1	3.92741e-29	-0.266669	0.483	0.59	8.69332e-25
SAMHD1	3.92849e-29	0.250308	0.576	0.456	8.69572e-25
C19orf38	1.24965e-28	0.25226	0.285	0.169	2.7661e-24
GLUL	4.7071e-28	0.283158	0.39	0.276	1.04192e-23
WARS	9.42123e-28	0.25269	0.408	0.274	2.08539e-23
LRRC25	1.07551e-27	0.251048	0.314	0.19	2.38064e-23
LTA4H	4.09701e-27	0.265512	0.399	0.293	9.06873e-23
MIDN	6.96095e-27	0.263793	0.401	0.284	1.54081e-22
JUND	9.27035e-27	0.269254	0.512	0.401	2.05199e-22
MAP3K8	2.23062e-26	0.264965	0.351	0.241	4.93748e-22
GABARAPL1	1.51317e-25	0.252435	0.27	0.178	3.3494e-21
PECAM1	3.63429e-25	0.259247	0.346	0.226	8.04451e-21
BCL2A1	1.90891e-22	0.260932	0.339	0.233	4.22537e-18
NR4A1	2.81987e-22	0.259397	0.29	0.188	6.24179e-18
TRBC1	2.73213e-19	-0.314873	0.269	0.368	6.04758e-15
CCL5	3.18334e-06	0.260985	0.285	0.232	0.0704632
