# Supplementary material for: Single-cell analysis of immune cell transcriptome during HIV-1 infection and therapy
Source: BMC Immunol. 2022 Sep 29;23:48. doi: 10.1186/s12865-022-00523-2 (PMC9520965; doi:10.1186/s12865-022-00523-2)
Supplement: Supplementary file 7 — Additional file 7. Table S10: Genes differentially expressed between HIV-1-infected compared to seronegative CD8+ T cells. [file 12865_2022_523_MOESM7_ESM.xlsx]

## Sheet: cd8a_ChronicvNeg
gene	p_val	avg_logFC	pct.1	pct.2	p_val_adj
NKG7	0	0.590061	0.891	0.691	0
TMSB10	0	0.392258	1	0.997	0
RPS3	0	-0.269661	1	0.999	0
RPS27A	0	-0.283086	1	1	0
RPL3	0	-0.301955	0.998	1	0
RPS14	0	-0.315703	1	1	0
RPL21	0	-0.356503	1	1	0
RPL7	0	-0.384747	0.993	0.999	0
RPS2	0	-0.430657	0.998	1	0
MT-CYB	0	-0.441329	0.952	0.994	0
RPS4Y1	0	-0.488673	0.568	0.904	0
MT-ND4	0	-0.497165	0.986	0.998	0
RPS3A	0	-0.519574	0.994	1	0
ZNF90	0	-0.662454	0.358	0.701	0
MT-ATP6	6.66988621885683e-322	-0.372522	0.972	0.993	1.47637931454396e-317
IL7R	1.11878596359392e-316	-0.689386	0.245	0.591	2.47643273041514e-312
RPL13	4.57479e-308	-0.311981	1	1	1.01263e-303
EEF1A1	7.076e-307	-0.312585	1	1	1.56627e-302
LY6E	4.58674e-293	0.606556	0.67	0.53	1.01528e-288
RPL9	7.18949e-290	-0.376843	0.993	0.994	1.59139e-285
EEF1B2	2.77803e-286	-0.495635	0.804	0.907	6.14917e-282
MT2A	9.24095e-281	0.734753	0.653	0.45	2.04548e-276
FOS	1.08533e-279	-0.530831	0.687	0.897	2.40238e-275
S100B	1.79442e-278	-0.812026	0.044	0.27	3.97196e-274
RPL30	4.34891e-278	-0.317625	0.999	1	9.62632e-274
BTG1	1.52029e-277	-0.448292	0.847	0.953	3.36517e-273
TPT1	2.24027e-274	-0.383598	0.988	0.992	4.95883e-270
HIST1H1E	1.24358e-271	0.750474	0.31	0.08	2.75266e-267
CXCR4	8.68698e-266	-0.443373	0.761	0.923	1.92286e-261
PFN1	1.938e-256	0.405535	0.959	0.951	4.28976e-252
MT-ND2	2.0745e-252	-0.331251	0.98	0.995	4.5919e-248
JUNB	5.92427e-247	-0.550246	0.786	0.919	1.31134e-242
RPS13	2.21346e-244	-0.344736	0.991	0.996	4.8995e-240
HLA-C	3.46317e-238	0.324886	0.997	0.995	7.66573e-234
RPS20	1.46852e-229	-0.29816	0.996	0.998	3.25057e-225
DUSP1	2.5652e-229	-0.577787	0.405	0.691	5.67808e-225
GAPDH	9.89402e-218	0.433425	0.871	0.838	2.19004e-213
RPS23	4.36299e-213	-0.285061	0.998	0.997	9.65748e-209
PTPRC	1.20404e-211	0.400467	0.9	0.867	2.66514e-207
SUB1	3.63607e-208	0.419678	0.759	0.718	8.04845e-204
CCL5	7.78307e-202	0.49309	0.902	0.733	1.72278e-197
NHSL2	9.09201e-190	-0.441297	0.147	0.386	2.01252e-185
ATP5E	9.41071e-179	0.306029	0.952	0.948	2.08306e-174
LTB	1.66131e-177	-0.341194	0.311	0.557	3.6773e-173
HIST1H1D	2.19667e-177	0.603514	0.264	0.092	4.86234e-173
IFI6	1.16099e-173	0.642095	0.384	0.248	2.56985e-169
HIST1H1C	9.96041e-171	0.579421	0.278	0.095	2.20474e-166
ISG15	9.94169e-170	0.657608	0.401	0.264	2.20059e-165
SH3BGRL3	1.01437e-168	0.293506	0.927	0.903	2.24531e-164
LINC00152	3.5542e-167	0.585326	0.357	0.138	7.86723e-163
TCEB2	2.88708e-163	0.325732	0.676	0.614	6.39056e-159
LGALS1	9.89151e-163	0.675615	0.577	0.39	2.18949e-158
ATP5I	6.69909e-154	0.372679	0.628	0.528	1.48284e-149
CCR7	1.42937e-152	-0.451502	0.075	0.251	3.16391e-148
SH2D1A	6.09061e-152	0.538442	0.368	0.212	1.34816e-147
ACTB	2.08908e-146	0.339646	0.991	0.992	4.62417e-142
CMC1	3.98557e-146	0.771447	0.494	0.297	8.82206e-142
SARAF	6.34109e-145	-0.354616	0.74	0.858	1.4036e-140
RPL4	2.57882e-144	-0.271924	0.933	0.971	5.70822e-140
CFL1	1.56917e-141	0.292141	0.917	0.907	3.47335e-137
ZFP36L2	1.13059e-140	-0.448764	0.465	0.666	2.50255e-136
HLA-DRB1	1.30488e-140	0.53304	0.557	0.35	2.88835e-136
CCL4	7.32861e-139	0.554034	0.54	0.308	1.62219e-134
PSME2	6.16428e-138	0.335386	0.582	0.539	1.36446e-133
IFI16	1.97513e-137	0.458897	0.453	0.325	4.37195e-133
RPLP0	3.99729e-135	-0.277235	0.91	0.963	8.848e-131
PSMA7	1.79381e-134	0.31651	0.6	0.55	3.97059e-130
MYL6	2.92012e-132	0.26497	0.909	0.897	6.46369e-128
ARPC3	1.2831e-131	0.255127	0.758	0.747	2.84014e-127
NEAT1	3.44105e-129	0.458416	0.758	0.687	7.61676e-125
GZMH	8.46406e-128	0.443108	0.674	0.454	1.87352e-123
PSME1	2.17158e-126	0.281829	0.799	0.785	4.80679e-122
CLIC1	5.56634e-121	0.342405	0.685	0.596	1.23211e-116
CST7	9.28363e-121	0.303931	0.796	0.603	2.05493e-116
COX8A	8.11059e-120	0.281561	0.585	0.541	1.79528e-115
HMGB2	1.81957e-119	0.40572	0.517	0.484	4.02762e-115
CD3D	5.70402e-118	0.305262	0.897	0.877	1.26259e-113
LDHB	7.14438e-118	-0.343443	0.559	0.75	1.58141e-113
ETS1	1.37068e-113	0.357788	0.447	0.365	3.034e-109
PYHIN1	8.1132e-113	0.48294	0.381	0.209	1.79586e-108
PIK3IP1	5.14438e-112	-0.376167	0.246	0.447	1.13871e-107
PSMB9	3.60263e-110	0.276017	0.645	0.606	7.97443e-106
DBI	2.63437e-108	0.329437	0.569	0.481	5.83117e-104
TIPIN	3.03655e-108	-0.309764	0.105	0.261	6.7214e-104
RHOA	5.87256e-108	0.281237	0.586	0.526	1.29989e-103
RNF213	3.39706e-107	0.346273	0.599	0.512	7.5194e-103
YWHAZ	1.97047e-106	0.272594	0.639	0.59	4.36164e-102
CD74	1.98916e-106	0.351822	0.685	0.618	4.403e-102
HLA-DQB1	3.82726e-105	0.472864	0.315	0.142	8.47165e-101
TPM3	1.42726e-103	0.255239	0.627	0.586	3.15924e-99
LCP1	6.68142e-103	0.288218	0.568	0.509	1.47893e-98
MBNL1	5.05976e-101	0.342612	0.483	0.386	1.11998e-96
HCST	5.13961e-101	0.273333	0.894	0.867	1.13765e-96
CD52	5.22148e-101	0.263389	0.969	0.967	1.15577e-96
EMP3	8.98182e-100	0.264382	0.76	0.734	1.98813e-95
PSMB8	1.21705e-98	0.286959	0.499	0.444	2.69394e-94
POMP	1.86423e-98	0.292602	0.481	0.408	4.12648e-94
BTG2	2.32028e-98	-0.296456	0.376	0.577	5.13594e-94
NFKBIA	1.34746e-97	-0.332211	0.411	0.61	2.9826e-93
PLEK	4.09929e-97	0.436528	0.391	0.225	9.07378e-93
RARRES3	1.05001e-96	0.272515	0.679	0.653	2.3242e-92
CD2	4.20342e-95	0.299498	0.667	0.631	9.30427e-91
S100A10	1.93229e-90	0.252284	0.756	0.729	4.27712e-86
NDUFB1	4.45157e-90	0.275288	0.476	0.415	9.85356e-86
PPP1CA	5.80773e-90	0.254929	0.57	0.528	1.28554e-85
H2AFZ	4.35487e-89	0.273402	0.447	0.434	9.6395e-85
RBX1	2.10992e-88	0.28183	0.427	0.361	4.67031e-84
FLNA	2.30126e-87	0.378707	0.459	0.335	5.09383e-83
PYCARD	4.83721e-87	0.37926	0.336	0.207	1.07072e-82
S100A11	5.14125e-87	0.38943	0.482	0.4	1.13801e-82
GSTP1	2.79667e-86	0.269849	0.504	0.457	6.19043e-82
JUN	5.89785e-85	-0.361971	0.757	0.856	1.30549e-80
HIST1H4C	6.89918e-85	0.351423	0.316	0.3	1.52713e-80
IFITM1	1.03606e-83	0.386796	0.346	0.211	2.29332e-79
HLA-DRA	1.88353e-83	0.453387	0.387	0.245	4.16919e-79
PPP2R5C	1.73325e-82	0.307653	0.714	0.639	3.83656e-78
CD3G	7.6943e-81	0.260602	0.729	0.696	1.70313e-76
PSMA4	4.42041e-80	0.325085	0.398	0.309	9.78457e-76
NDUFA3	1.81734e-79	0.286743	0.501	0.421	4.02268e-75
HLA-DPA1	1.09119e-78	0.353005	0.551	0.442	2.41535e-74
NACA2	1.26687e-78	-0.250323	0.294	0.465	2.80421e-74
SAT1	1.87056e-77	0.350733	0.6	0.574	4.14049e-73
GZMM	2.3075e-77	0.291863	0.628	0.567	5.10764e-73
ZEB2	2.5893e-76	0.399401	0.423	0.271	5.73141e-72
HN1	3.36997e-74	0.342389	0.289	0.179	7.45944e-70
HLA-DPB1	1.3374e-72	0.278035	0.681	0.598	2.96034e-68
TOB1	1.88593e-72	-0.318305	0.233	0.391	4.17451e-68
SNHG8	8.42946e-71	-0.257285	0.339	0.506	1.86586e-66
CD99	1.44069e-70	0.279104	0.672	0.576	3.18897e-66
CTSS	7.28765e-70	0.357721	0.387	0.356	1.61312e-65
SELL	2.02362e-69	-0.27507	0.304	0.465	4.47928e-65
C12orf75	2.11911e-69	0.329756	0.535	0.416	4.69065e-65
MT1X	2.80232e-69	0.301759	0.299	0.2	6.20294e-65
DYNLL1	8.40847e-69	0.331604	0.384	0.289	1.86121e-64
PET100	1.04804e-67	0.289727	0.453	0.371	2.31984e-63
ANXA2	9.05444e-67	0.329156	0.411	0.299	2.0042e-62
PSAP	7.22805e-66	0.277823	0.319	0.308	1.59993e-61
MBP	4.58563e-65	0.291234	0.416	0.341	1.01503e-60
DRAP1	4.60284e-65	0.259487	0.469	0.4	1.01884e-60
IDH2	3.58691e-63	0.284637	0.364	0.291	7.93962e-59
ITGA4	7.28566e-63	0.332777	0.36	0.24	1.61268e-58
MRPL41	1.8068e-62	0.302504	0.321	0.214	3.99934e-58
CTSC	5.95799e-62	0.314276	0.42	0.324	1.3188e-57
PTP4A2	3.26807e-61	0.308073	0.354	0.26	7.23387e-57
CALR	7.22916e-61	0.268832	0.492	0.432	1.60018e-56
COTL1	2.16851e-60	0.303368	0.327	0.249	4.8e-56
IQGAP1	8.64269e-58	0.266078	0.386	0.316	1.91306e-53
ITM2A	3.54723e-56	0.269957	0.396	0.353	7.8518e-52
TRBC1	1.75728e-55	0.366997	0.555	0.475	3.88974e-51
BST2	6.93388e-55	0.255767	0.373	0.31	1.53481e-50
SYNE1	8.7284e-54	0.295863	0.284	0.199	1.93203e-49
ARPC5L	1.36602e-53	0.290167	0.38	0.278	3.02368e-49
SAMHD1	4.24619e-51	0.251558	0.297	0.232	9.39894e-47
CLIC3	8.7955e-51	0.350705	0.275	0.167	1.94688e-46
CRIP1	3.88161e-50	0.283918	0.458	0.373	8.59194e-46
NOP10	7.93477e-50	0.262106	0.366	0.281	1.75636e-45
GZMA	1.17827e-49	0.285756	0.721	0.605	2.6081e-45
PRPF4B	1.66023e-49	0.263073	0.314	0.242	3.67492e-45
STAT1	1.75355e-48	0.2988	0.303	0.231	3.88149e-44
NOSIP	1.81355e-47	-0.261965	0.301	0.433	4.01429e-43
ARL6IP1	5.1396e-46	0.25037	0.365	0.295	1.13765e-41
KLRG1	1.47589e-45	0.317767	0.369	0.259	3.26689e-41
MYO1F	2.21573e-43	0.251017	0.554	0.438	4.90452e-39
AC092580.4	2.29894e-43	0.282854	0.435	0.366	5.0887e-39
BUD31	5.03611e-42	0.251003	0.299	0.217	1.11474e-37
SAMD3	5.1375e-42	0.271279	0.371	0.27	1.13718e-37
PPP1R18	1.93352e-41	0.258084	0.386	0.29	4.27985e-37
