# Supplementary material for: Single-cell analysis of immune cell transcriptome during HIV-1 infection and therapy
Source: BMC Immunol. 2022 Sep 29;23:48. doi: 10.1186/s12865-022-00523-2 (PMC9520965; doi:10.1186/s12865-022-00523-2)
Supplement: Supplementary file 8 — Additional file 8. Table S11: Genes differentially expressed between HIV-1-treated compared to seronegative CD4+ T cells. [file 12865_2022_523_MOESM8_ESM.xlsx]

## Sheet: cd4_ARTvNeg
gene	p_val	avg_logFC	pct.1	pct.2	p_val_adj
ZNF90	0	-1.03923	0.281	0.749	0
EEF1A1	2.80502e-211	-0.284764	0.998	1	6.20892e-207
H3F3B	3.05267e-162	0.577082	0.989	0.984	6.7571e-158
G0S2	7.73946e-152	1.77911	0.396	0.135	1.71313e-147
SOD2	8.62228e-148	1.08744	0.551	0.433	1.90854e-143
RPL18	3.72079e-139	-0.36976	0.984	0.995	8.23596e-135
CD83	1.76984e-138	0.887212	0.439	0.209	3.91755e-134
BCL2A1	2.15449e-136	1.02507	0.388	0.233	4.76896e-132
CCL3	2.56509e-136	2.54477	0.376	0.157	5.67782e-132
NHSL2	2.92083e-136	-0.634408	0.185	0.499	6.46526e-132
FTH1	4.53425e-136	0.781142	0.998	0.991	1.00366e-131
C15orf48	7.27786e-136	1.53498	0.275	0.062	1.61095e-131
PLEK	1.6842e-131	0.87787	0.469	0.283	3.72798e-127
CCL4	4.41704e-119	2.11122	0.264	0.119	9.77712e-115
SGK1	1.04275e-115	0.850938	0.378	0.129	2.30812e-111
RPS26	1.84764e-112	-0.312779	0.988	0.996	4.08975e-108
CCL3L3	5.68391e-107	2.13252	0.362	0.203	1.25813e-102
MAP3K8	3.10776e-106	0.67572	0.461	0.241	6.87902e-102
IL1B	9.72562e-106	1.62024	0.398	0.217	2.15277e-101
CD52	1.63689e-104	-0.333223	0.781	0.94	3.62326e-100
PLAUR	6.8368e-104	0.827359	0.413	0.243	1.51333e-99
DNAJB1	7.98321e-101	0.527233	0.417	0.391	1.76708e-96
PIM3	1.80678e-97	0.579085	0.419	0.194	3.99931e-93
SRGN	8.18617e-95	0.673062	0.93	0.857	1.81201e-90
PMAIP1	9.33307e-93	0.732497	0.412	0.24	2.06588e-88
SAMSN1	3.94503e-89	0.550659	0.499	0.37	8.73232e-85
RPS4Y1	1.63782e-85	-0.327708	0.677	0.899	3.62532e-81
HLA-A	4.93319e-85	-0.314837	0.981	0.99	1.09196e-80
TXNIP	9.60421e-85	-0.317384	0.744	0.933	2.12589e-80
LGALS1	8.22666e-84	0.627483	0.743	0.572	1.82097e-79
NINJ1	3.26352e-83	0.591415	0.424	0.238	7.22381e-79
GADD45B	1.44606e-82	0.620065	0.43	0.239	3.20084e-78
NAMPT	1.30421e-79	0.660092	0.61	0.399	2.88686e-75
RP11-1143G9.4	2.56824e-78	0.988055	0.546	0.354	5.6848e-74
CFD	2.24469e-72	0.726206	0.515	0.342	4.96861e-68
RPS20	2.33095e-72	-0.27407	0.99	0.994	5.15957e-68
NFKBIA	3.70028e-72	0.59249	0.829	0.712	8.19057e-68
LY6E	1.59531e-71	0.453314	0.678	0.642	3.53122e-67
RPL5	7.74855e-70	-0.280595	0.927	0.977	1.71514e-65
RPSA	1.01046e-68	-0.323552	0.894	0.958	2.23665e-64
HLA-DQB1	3.51314e-68	0.647135	0.594	0.378	7.77633e-64
NBEAL1	4.88807e-68	-0.328937	0.836	0.917	1.08197e-63
HSPE1	1.62226e-67	0.306476	0.394	0.388	3.59087e-63
HSP90AA1	3.26493e-66	0.345206	0.739	0.76	7.22692e-62
ISG15	2.74848e-65	0.671497	0.496	0.385	6.08376e-61
SELK	2.80929e-63	0.347897	0.626	0.536	6.21835e-59
GPR183	1.05235e-62	0.565865	0.519	0.405	2.32938e-58
IL7R	2.7408e-61	-0.609303	0.328	0.514	6.06677e-57
CD48	8.86043e-61	-0.351912	0.666	0.803	1.96126e-56
CXCL8	2.35859e-60	1.11272	0.419	0.23	5.22073e-56
TIPIN	2.6371e-58	-0.359712	0.105	0.289	5.83723e-54
NACA2	3.07029e-58	-0.408012	0.354	0.549	6.79608e-54
RNF144B	3.45885e-58	0.513698	0.264	0.121	7.65615e-54
PPP1R15A	1.54819e-57	0.368255	0.659	0.594	3.42692e-53
TSC22D3	5.45161e-55	-0.256634	0.807	0.917	1.20671e-50
TNFAIP2	3.76883e-54	0.5314	0.319	0.191	8.34231e-50
HSPA5	4.55723e-53	0.375607	0.445	0.362	1.00874e-48
MXD1	6.23456e-53	0.430912	0.301	0.146	1.38002e-48
RIPK2	2.29668e-50	0.389125	0.277	0.161	5.0837e-46
GPX1	4.72273e-50	0.513828	0.65	0.51	1.04538e-45
HIF1A	1.01637e-49	0.410408	0.387	0.226	2.24974e-45
ATP2B1	7.85755e-48	0.371312	0.426	0.322	1.73927e-43
GIMAP7	9.65465e-48	-0.399927	0.169	0.358	2.13706e-43
TRAC	3.52337e-47	-0.464838	0.394	0.585	7.79899e-43
LYZ	1.28242e-46	0.380449	0.627	0.451	2.83864e-42
DUSP2	2.85985e-46	0.435254	0.306	0.149	6.33027e-42
RGS1	3.17788e-46	0.661635	0.364	0.219	7.03423e-42
TRBC2	4.18031e-46	-0.50744	0.318	0.517	9.25312e-42
APOBEC3A	1.04611e-45	0.639977	0.27	0.156	2.31557e-41
STX11	1.23321e-45	0.410975	0.363	0.235	2.72972e-41
YPEL5	1.79613e-45	0.334432	0.596	0.509	3.97573e-41
TCEB2	2.82848e-44	0.308093	0.788	0.713	6.26085e-40
FTL	8.17151e-44	0.425903	0.99	0.984	1.80876e-39
RGS2	1.2223e-43	0.451737	0.623	0.439	2.70556e-39
REL	3.12489e-43	0.341813	0.465	0.369	6.91694e-39
INSIG1	6.6138e-43	0.399951	0.299	0.19	1.46396e-38
NFE2L2	7.25845e-43	0.352593	0.395	0.254	1.60666e-38
RP11-255M2.3	9.66928e-43	-0.337887	0.154	0.327	2.14029e-38
NFKBIZ	1.09626e-42	0.401545	0.513	0.418	2.42656e-38
TRAF3IP3	2.38205e-42	-0.358134	0.331	0.512	5.27266e-38
WTAP	1.96485e-41	0.323892	0.391	0.297	4.34921e-37
FOSL2	4.00159e-41	0.364475	0.329	0.177	8.85752e-37
FAM65B	7.05827e-41	-0.316855	0.361	0.553	1.56235e-36
CST3	1.02235e-40	0.294343	0.623	0.428	2.26297e-36
LGALS3	4.07224e-40	0.411297	0.433	0.296	9.01391e-36
PNRC1	5.17819e-40	0.27188	0.81	0.763	1.14619e-35
CREM	5.77435e-40	0.383895	0.306	0.23	1.27815e-35
ID2	6.80855e-40	0.434375	0.661	0.538	1.50707e-35
CDKN1A	1.14724e-39	0.39242	0.348	0.189	2.53943e-35
JUND	2.32297e-39	0.365931	0.566	0.401	5.14189e-35
EVL	2.71416e-39	-0.334525	0.465	0.643	6.00779e-35
SNHG15	3.36701e-39	0.343493	0.375	0.248	7.45289e-35
CARD16	7.11482e-39	0.337517	0.547	0.47	1.57487e-34
IRF2BP2	3.71173e-38	0.350096	0.46	0.299	8.21592e-34
HERPUD1	4.90079e-38	0.368693	0.568	0.467	1.08479e-33
TYROBP	4.92275e-38	0.379976	0.623	0.434	1.08965e-33
S100A8	1.19673e-37	0.597862	0.52	0.334	2.64897e-33
CLEC2B	2.09294e-37	0.305121	0.555	0.466	4.63273e-33
UBC	3.38257e-37	0.254292	0.923	0.909	7.48732e-33
SDCBP	7.2028e-37	0.306817	0.59	0.501	1.59434e-32
GSTP1	1.29937e-36	0.344954	0.675	0.554	2.87616e-32
HLA-DRB1	1.88414e-36	0.490194	0.656	0.485	4.17054e-32
MARCKS	2.26287e-36	0.462759	0.294	0.18	5.00885e-32
NR4A1	4.39427e-36	0.399103	0.324	0.188	9.72672e-32
IFI6	9.55634e-36	0.439382	0.436	0.356	2.1153e-31
ZFAND5	1.8438e-35	0.359662	0.491	0.345	4.08124e-31
FCER1G	2.34868e-35	0.303692	0.605	0.419	5.19879e-31
IL32	1.45374e-34	-0.319157	0.445	0.617	3.21786e-30
SPI1	1.92402e-34	0.418274	0.482	0.327	4.25881e-30
CLEC2D	1.97563e-34	-0.298397	0.293	0.463	4.37307e-30
MAFB	2.92868e-34	0.462852	0.369	0.23	6.48264e-30
IFI44L	4.12039e-34	0.387947	0.254	0.17	9.12047e-30
NOP10	4.13952e-34	0.293386	0.519	0.435	9.16282e-30
ZNF331	8.55101e-34	0.339944	0.263	0.187	1.89277e-29
LDHB	1.02453e-33	-0.332242	0.564	0.702	2.2678e-29
RP11-160E2.6	1.12127e-33	-0.451466	0.179	0.274	2.48192e-29
RGCC	1.21277e-33	0.356167	0.279	0.185	2.68447e-29
TIMP1	1.62619e-33	0.366648	0.588	0.533	3.59957e-29
ACAP1	2.74437e-33	-0.339011	0.304	0.463	6.07467e-29
N4BP2L2	3.64774e-33	-0.279176	0.475	0.634	8.07428e-29
AIF1	1.14913e-32	0.357573	0.628	0.45	2.54359e-28
EMP3	3.08788e-32	0.254674	0.853	0.834	6.83502e-28
NKG7	2.15429e-31	0.624729	0.329	0.183	4.76853e-27
GIMAP4	8.05353e-31	-0.297724	0.273	0.432	1.78265e-26
S100A9	9.8365e-30	0.491997	0.554	0.39	2.17731e-25
CSTA	1.14162e-29	0.303771	0.517	0.356	2.52698e-25
SOCS3	1.16046e-29	0.273741	0.422	0.359	2.56868e-25
CSRNP1	8.46874e-29	0.274603	0.293	0.181	1.87456e-24
S100A10	1.46159e-28	0.270022	0.843	0.808	3.23523e-24
CD68	3.03722e-28	0.337134	0.444	0.291	6.7229e-24
STAT1	3.8149e-28	-0.321681	0.271	0.398	8.44429e-24
EIF1B	3.93848e-28	0.251134	0.387	0.32	8.71783e-24
FCN1	7.20791e-28	0.374957	0.529	0.368	1.59547e-23
CD300E	1.10712e-27	0.344573	0.283	0.177	2.4506e-23
LST1	1.79141e-27	0.272704	0.623	0.464	3.96529e-23
CD3G	2.01206e-27	-0.276293	0.286	0.444	4.45369e-23
HLA-DRA	2.31838e-27	0.356117	0.665	0.506	5.13174e-23
IFITM3	1.88118e-26	0.572016	0.448	0.375	4.16399e-22
PTGER4	1.88492e-26	0.263671	0.374	0.309	4.17227e-22
PTPRE	2.44708e-26	0.317763	0.431	0.29	5.41661e-22
RARRES3	6.71126e-26	-0.26225	0.379	0.525	1.48554e-21
SAT1	3.14071e-25	0.334097	0.846	0.749	6.95195e-21
MT-ND4L	5.56303e-25	0.273592	0.59	0.482	1.23138e-20
SLC43A2	1.10765e-24	0.284011	0.281	0.163	2.45178e-20
NEAT1	2.1278e-24	0.259591	0.876	0.811	4.70989e-20
FAM26F	2.8321e-24	-0.298687	0.288	0.345	6.26885e-20
LCK	3.78478e-24	-0.273983	0.27	0.411	8.37761e-20
COTL1	5.44899e-24	0.260698	0.702	0.575	1.20613e-19
CXCL16	7.57162e-24	0.274538	0.257	0.16	1.67598e-19
GCC2	1.21564e-23	-0.270152	0.248	0.384	2.69081e-19
TKT	1.2836e-23	0.251268	0.603	0.455	2.84125e-19
KDM6B	1.66079e-23	0.261289	0.267	0.158	3.67616e-19
KLF10	2.02254e-23	0.260389	0.332	0.199	4.4769e-19
CD2	2.77645e-23	-0.269805	0.317	0.451	6.14567e-19
LGALS2	4.32278e-23	0.252432	0.412	0.274	9.56848e-19
SLC2A3	4.51193e-22	0.272133	0.464	0.372	9.98715e-18
ARL4C	5.5131e-22	0.281379	0.487	0.385	1.22033e-17
AP1S2	1.42947e-21	0.31474	0.583	0.472	3.16414e-17
UBE2D1	4.521e-21	0.263851	0.252	0.179	1.00072e-16
CD63	1.77779e-20	0.258801	0.513	0.419	3.93513e-16
AAK1	2.98767e-20	-0.251957	0.332	0.459	6.61321e-16
LYST	3.19816e-20	0.275864	0.406	0.304	7.07912e-16
CH17-373J23.1	4.82008e-20	-0.336994	0.203	0.259	1.06693e-15
LILRA5	1.03707e-19	0.289589	0.313	0.213	2.29556e-15
LMNA	1.44367e-19	0.287716	0.32	0.201	3.19556e-15
SELL	2.62629e-19	-0.276308	0.395	0.506	5.81328e-15
FCGRT	6.51188e-19	0.263017	0.485	0.375	1.4414e-14
ZEB2	1.50504e-18	0.272602	0.471	0.348	3.33141e-14
CTNNB1	2.3599e-18	0.25355	0.364	0.265	5.22363e-14
RP11-386I14.4	5.06057e-18	0.279581	0.335	0.219	1.12016e-13
CLEC7A	5.19075e-18	0.258412	0.428	0.304	1.14897e-13
PHACTR1	8.15761e-18	0.256698	0.266	0.166	1.80569e-13
CD74	4.69695e-17	0.272589	0.805	0.742	1.03967e-12
SERPINA1	6.4745e-17	0.288554	0.458	0.336	1.43313e-12
CEBPB	7.88879e-17	0.258808	0.37	0.258	1.74618e-12
S100A12	2.27198e-16	0.280469	0.304	0.195	5.02904e-12
STXBP2	9.0186e-16	0.257998	0.481	0.375	1.99627e-11
CD14	3.33716e-15	0.310939	0.358	0.248	7.38681e-11
HLA-DPA1	1.37617e-13	0.256013	0.649	0.541	3.04614e-09
HLA-DQA1	4.54475e-11	0.291918	0.354	0.27	1.00598e-06
