# Supplementary material for: Single-cell analysis of immune cell transcriptome during HIV-1 infection and therapy
Source: BMC Immunol. 2022 Sep 29;23:48. doi: 10.1186/s12865-022-00523-2 (PMC9520965; doi:10.1186/s12865-022-00523-2)
Supplement: Supplementary file 9 — Additional file 9. Table S12: Genes differentially expressed between HIV-1-treated compared to seronegative CD8+ T cells. [file 12865_2022_523_MOESM9_ESM.xlsx]

## Sheet: cd8a_ARTvNeg
gene	p_val	avg_logFC	pct.1	pct.2	p_val_adj
H3F3B	0	0.651536	0.988	0.979	0
EEF1A1	0	-0.273157	0.993	1	0
ZNF90	0	-0.99463	0.225	0.701	0
MT-ND4	2.55337e-255	-0.30235	0.98	0.998	5.65188e-251
RPL18	6.40495e-253	-0.346509	0.969	0.991	1.41774e-248
FTH1	5.15472e-241	0.618829	0.986	0.975	1.141e-236
NHSL2	1.63438e-221	-0.556495	0.12	0.386	3.6177e-217
DNAJB1	1.35765e-202	0.673061	0.551	0.443	3.00517e-198
S100B	5.32207e-195	-0.826157	0.06	0.27	1.17804e-190
HSPE1	1.89748e-182	0.464247	0.447	0.419	4.20008e-178
YPEL5	5.37873e-170	0.516396	0.534	0.432	1.19058e-165
EIF1	1.24757e-168	0.278154	0.994	0.994	2.76151e-164
GADD45B	4.79408e-165	0.629283	0.407	0.272	1.06117e-160
SELK	2.21859e-163	0.485882	0.614	0.502	4.91084e-159
RPS4Y1	2.09961e-155	-0.260909	0.69	0.904	4.64748e-151
DUSP2	2.38825e-155	0.683849	0.396	0.235	5.2864e-151
CLEC2B	4.61902e-149	0.465303	0.605	0.517	1.02242e-144
RGS1	1.60678e-142	0.781574	0.358	0.169	3.5566e-138
CREM	1.21118e-137	0.61737	0.35	0.241	2.68094e-133
LY6E	2.60866e-137	0.440301	0.615	0.53	5.77427e-133
CYCS	1.83409e-135	0.413367	0.56	0.49	4.05975e-131
JUND	2.13826e-134	0.508803	0.354	0.224	4.73305e-130
NFKBIA	2.82656e-131	0.544881	0.7	0.61	6.25658e-127
SELL	3.91339e-131	-0.489842	0.237	0.465	8.6623e-127
ZNF331	7.28248e-131	0.558241	0.339	0.235	1.61198e-126
UBC	1.32583e-130	0.343285	0.913	0.901	2.93473e-126
TIPIN	8.79402e-127	-0.374814	0.085	0.261	1.94656e-122
RPS13	3.68481e-125	-0.262035	0.985	0.996	8.15633e-121
RP11-255M2.3	2.17969e-124	-0.325889	0.121	0.308	4.82474e-120
TUBA4A	3.72389e-123	0.448944	0.447	0.371	8.24283e-119
CD69	4.51613e-122	0.449348	0.79	0.776	9.99646e-118
CORO1A	1.21803e-116	-0.310386	0.721	0.884	2.69611e-112
SRGN	2.77489e-113	0.409626	0.846	0.776	6.14222e-109
LDHB	1.2977e-112	-0.362719	0.55	0.75	2.87246e-108
PMAIP1	1.05591e-108	0.648404	0.336	0.21	2.33725e-104
NACA2	2.78856e-105	-0.346907	0.255	0.465	6.17247e-101
HSP90AA1	4.06853e-104	0.309372	0.746	0.774	9.0057e-100
DNAJA1	1.56309e-103	0.379106	0.36	0.302	3.45991e-99
NR4A2	3.43231e-101	0.399659	0.48	0.411	7.59742e-97
EEF1B2	3.08821e-100	-0.267957	0.758	0.907	6.83576e-96
EZR	8.88419e-99	0.40298	0.45	0.365	1.96651e-94
SDCBP	2.92871e-97	0.349085	0.341	0.287	6.48271e-93
HSPA5	4.94776e-97	0.449645	0.463	0.361	1.09519e-92
ISG15	1.11492e-96	0.502989	0.325	0.264	2.46787e-92
DNAJB6	3.1874e-96	0.371062	0.477	0.402	7.05531e-92
IER2	4.68148e-95	0.44422	0.677	0.592	1.03625e-90
NKG7	1.23262e-93	0.390824	0.808	0.691	2.7284e-89
RBM8A	1.04621e-91	0.338392	0.45	0.378	2.31579e-87
IL7R	1.06079e-91	-0.428736	0.408	0.591	2.34805e-87
LINC00152	1.33079e-91	0.519167	0.283	0.138	2.9457e-87
TRBC2	1.96e-91	-0.348406	0.663	0.82	4.33847e-87
IFI6	3.77456e-91	0.377228	0.285	0.248	8.35499e-87
SAMSN1	2.43105e-89	0.421894	0.312	0.222	5.38113e-85
GIMAP7	4.95411e-84	-0.327034	0.236	0.42	1.09659e-79
REL	1.96413e-78	0.348692	0.375	0.305	4.3476e-74
TNFAIP3	7.01446e-76	0.336486	0.608	0.542	1.55265e-71
UBE2B	1.14987e-75	0.270872	0.339	0.302	2.54523e-71
HERPUD1	1.27282e-75	0.355865	0.501	0.418	2.81738e-71
PET100	5.3786e-75	0.314618	0.438	0.371	1.19055e-70
PPDPF	4.34966e-74	0.264407	0.736	0.701	9.62797e-70
PPP1R15A	5.07826e-74	0.304292	0.506	0.476	1.12407e-69
LTB	1.92468e-73	-0.330612	0.376	0.557	4.26028e-69
IDI1	3.55457e-72	0.38348	0.312	0.227	7.86804e-68
FTL	4.38612e-72	0.267345	0.982	0.983	9.70868e-68
RGS2	6.19921e-71	0.463885	0.303	0.201	1.3722e-66
CCL4	2.17633e-70	0.615523	0.455	0.308	4.81731e-66
LGALS1	3.39037e-70	0.496623	0.496	0.39	7.50458e-66
RAC2	8.32325e-68	-0.258145	0.511	0.684	1.84235e-63
TRBC1	1.69355e-67	0.440342	0.569	0.475	3.74867e-63
SNHG15	4.68152e-66	0.320623	0.263	0.198	1.03625e-61
CCL5	1.32125e-65	0.293701	0.838	0.733	2.92459e-61
DRAP1	1.47746e-65	0.271667	0.456	0.4	3.27036e-61
POMP	2.89726e-65	0.283986	0.458	0.408	6.41309e-61
FAM177A1	1.29427e-64	0.297386	0.256	0.21	2.86487e-60
SBDS	4.58456e-64	0.267979	0.444	0.402	1.01479e-59
MT2A	2.25317e-62	0.33595	0.527	0.45	4.9874e-58
CLK1	8.46346e-61	0.259853	0.372	0.33	1.87339e-56
BCAS2	3.67991e-58	0.290977	0.301	0.235	8.14549e-54
HLA-DQB1	7.48677e-58	0.450108	0.26	0.142	1.6572e-53
COTL1	1.58749e-57	0.371536	0.346	0.249	3.51392e-53
TSPYL2	5.11806e-57	0.334945	0.266	0.199	1.13288e-52
SAT1	1.14499e-55	0.352502	0.614	0.574	2.53443e-51
BUD31	2.30766e-55	0.298363	0.288	0.217	5.10801e-51
HMGB2	1.20383e-54	0.270544	0.528	0.484	2.66468e-50
NOSIP	1.98542e-53	-0.286779	0.282	0.433	4.39472e-49
CMC1	7.24316e-52	0.46741	0.347	0.297	1.60327e-47
C20orf24	4.48144e-51	0.280806	0.303	0.243	9.91966e-47
CHD1	8.17477e-51	0.254969	0.26	0.212	1.80948e-46
RNF145	8.23725e-48	0.267151	0.259	0.197	1.82332e-43
DUSP1	3.37181e-46	0.267052	0.731	0.691	7.4635e-42
AC092580.4	7.77447e-44	0.280525	0.413	0.366	1.72088e-39
PIK3R1	4.58316e-43	0.297334	0.503	0.43	1.01448e-38
PRF1	6.76233e-42	-0.353959	0.312	0.426	1.49684e-37
ZEB2	4.39992e-32	0.28654	0.356	0.271	9.73921e-28
JUN	7.59867e-28	0.272554	0.879	0.856	1.68197e-23
HLA-DRB1	7.88049e-21	0.281613	0.422	0.35	1.74435e-16
