# Supplementary material for: Single-cell analysis of immune cell transcriptome during HIV-1 infection and therapy
Source: BMC Immunol. 2022 Sep 29;23:48. doi: 10.1186/s12865-022-00523-2 (PMC9520965; doi:10.1186/s12865-022-00523-2)
Supplement: Supplementary file 10 — Additional file 10. Table S13: Genes correlated or anti-correlated with HIV-1 gag transcript expression. [file 12865_2022_523_MOESM10_ESM.xlsx]

## Sheet: Sheet1
GeneID	Cor	pvalue	p_adj_bonferroni
HIVGAGC	1	0	0
NEAT1	0.450218	0	0
PRDM1	0.349953	5.23333e-211	1.02573e-206
MALAT1	0.33416	1.94082e-191	3.80401e-187
MAF	0.286971	1.6368e-139	3.20812e-135
TMSB4X	0.286869	2.06957e-139	4.05635e-135
AC133644.2	0.276492	2.99047e-129	5.86132e-125
LINC00152	0.27221	3.47907e-125	6.81897e-121
CLEC2B	0.265922	2.39945e-119	4.70291e-115
SNX9	0.265393	7.31026e-119	1.43281e-114
BTG1	0.258986	4.34018e-113	8.50676e-109
CCDC167	0.258494	1.18681e-112	2.32615e-108
SLFN5	0.258148	2.40384e-112	4.71153e-108
TNFRSF18	0.255609	4.1341e-110	8.10284e-106
S100A10	0.253268	4.52204e-108	8.86321e-104
CD69	0.252257	3.38125e-107	6.62726e-103
CLECL1	0.247328	5.41491e-103	1.06132e-98
MIR4435-2HG	0.246747	1.67154e-102	3.27621e-98
MIR210HG	0.244404	1.52567e-100	2.99032e-96
JUN	0.240497	2.54618e-97	4.99051e-93
VIM	0.23446	1.86839e-92	3.66204e-88
TMSB10	0.234116	3.50397e-92	6.86777e-88
SAT1	0.234028	4.11333e-92	8.06212e-88
SYTL3	0.230277	3.64738e-89	7.14886e-85
RORA	0.223983	2.45625e-84	4.81426e-80
SRGN	0.223377	7.04229e-84	1.38029e-79
AC017002.1	0.223323	7.7331e-84	1.51569e-79
SLC1A1	0.222961	1.447e-83	2.83612e-79
TXNIP	0.218923	1.46262e-80	2.86673e-76
CD44	0.217628	1.30692e-79	2.56157e-75
UBALD2	0.216378	1.0672e-78	2.09171e-74
SERF2	0.214992	1.07816e-77	2.1132e-73
CREM	0.213213	2.05048e-76	4.01894e-72
RP11-12D16.2	0.213211	2.05583e-76	4.02943e-72
IFI27L2	0.212473	6.92676e-76	1.35765e-71
FRMD4B	0.211511	3.3465e-75	6.55914e-71
GPR171	0.211334	4.46532e-75	8.75203e-71
BTG2	0.211163	5.90462e-75	1.15731e-70
FOXP1	0.210711	1.23374e-74	2.41814e-70
PTGER2	0.210691	1.27377e-74	2.49658e-70
LINC01588	0.209778	5.60045e-74	1.09769e-69
VMP1	0.208725	3.07024e-73	6.01766e-69
S100A6	0.208399	5.1813e-73	1.01554e-68
MDM2	0.208044	9.17501e-73	1.7983e-68
SLA	0.207477	2.27362e-72	4.45629e-68
COMMD6	0.207419	2.49479e-72	4.88979e-68
MT-CO1	0.207409	2.53691e-72	4.97234e-68
ZFP36L2	0.20703	4.64434e-72	9.10292e-68
CTLA4	0.204308	3.47387e-70	6.80878e-66
ZFP36L1	0.204194	4.15073e-70	8.13543e-66
PNRC1	0.203777	7.99669e-70	1.56735e-65
ATM	0.203121	2.23351e-69	4.37768e-65
PHLDA1	0.201774	1.82187e-68	3.57087e-64
C4orf3	0.199629	4.99526e-67	9.79071e-63
RAB11FIP1	0.198674	2.15479e-66	4.22338e-62
2021-09-11	0.19857	2.52336e-66	4.94578e-62
MT-ND6	0.197545	1.20165e-65	2.35524e-61
LY96	0.197397	1.50238e-65	2.94467e-61
BCL2L11	0.197105	2.3394e-65	4.58522e-61
ATP5E	0.194588	1.02943e-63	2.01768e-59
RPS4X	0.194114	2.08747e-63	4.09143e-59
BACH2	0.191436	1.09267e-61	2.14163e-57
DUSP5	0.190843	2.60441e-61	5.10465e-57
MZT2B	0.18884	4.79569e-60	9.39956e-56
MT-ND5	0.188581	6.97413e-60	1.36693e-55
BRK1	0.18839	9.17964e-60	1.79921e-55
CKLF	0.187104	5.82895e-59	1.14247e-54
OST4	0.186965	7.10646e-59	1.39287e-54
LINC01480	0.186032	2.69069e-58	5.27375e-54
RPS15A	0.185561	5.2567e-58	1.03031e-53
RPL39	0.185259	8.06225e-58	1.5802e-53
DDIT4	0.185053	1.08042e-57	2.11762e-53
MXI1	0.183913	5.38996e-57	1.05643e-52
HEBP2	0.183589	8.49397e-57	1.66482e-52
RPS27	0.182599	3.39533e-56	6.65484e-52
CAST	0.182246	5.55464e-56	1.08871e-51
S100A4	0.182204	5.88391e-56	1.15325e-51
IFI27L1	0.181496	1.57356e-55	3.08417e-51
B2M	0.180832	3.94741e-55	7.73693e-51
MSRB2	0.180509	6.16371e-55	1.20809e-50
MLLT4	0.180312	8.08538e-55	1.58473e-50
BBC3	0.180076	1.11779e-54	2.19087e-50
TRIM38	0.179309	3.2008e-54	6.27358e-50
HINT1	0.179288	3.29414e-54	6.45652e-50
MYBL1	0.178602	8.40139e-54	1.64667e-49
MPC2	0.177714	2.81243e-53	5.51236e-49
CDKN2C	0.177442	4.06397e-53	7.96538e-49
POLR2J3	0.177315	4.82341e-53	9.45388e-49
MT-CO2	0.177193	5.69272e-53	1.11577e-48
GABPB1-AS1	0.177057	6.8358e-53	1.33982e-48
HCST	0.176199	2.17283e-52	4.25875e-48
HPGD	0.175722	4.12047e-52	8.07611e-48
STK17B	0.175507	5.49481e-52	1.07698e-47
C9orf16	0.175138	8.9962e-52	1.76326e-47
GLTSCR2	0.175119	9.22611e-52	1.80832e-47
WIPI1	0.174754	1.5009e-51	2.94177e-47
C4orf48	0.174262	2.88762e-51	5.65974e-47
NDUFB1	0.17414	3.39493e-51	6.65407e-47
EIF3F	0.173255	1.09428e-50	2.1448e-46
GPR65	0.173125	1.30022e-50	2.54844e-46
MT-CYB	0.172441	3.19824e-50	6.26854e-46
SAMD9	0.172135	4.77589e-50	9.36075e-46
CD99	0.172127	4.82681e-50	9.46055e-46
AP3S1	0.171958	6.0262e-50	1.18113e-45
LGALS1	0.171529	1.05605e-49	2.06986e-45
RNF19A	0.171157	1.7143e-49	3.36004e-45
PTPRC	0.171154	1.72066e-49	3.37249e-45
CYSTM1	0.171144	1.74424e-49	3.41871e-45
PDE4B	0.171142	1.74782e-49	3.42573e-45
BNIP3L	0.171023	2.04211e-49	4.00253e-45
CHRM3-AS2	0.170803	2.71859e-49	5.32844e-45
NFKBIZ	0.170699	3.11319e-49	6.10186e-45
EIF3L	0.170229	5.72884e-49	1.12285e-44
MZT2A	0.17	7.706e-49	1.51038e-44
RPS3A	0.169294	1.9165e-48	3.75634e-44
TRAPPC1	0.169255	2.01367e-48	3.94679e-44
RNF130	0.168992	2.82536e-48	5.53771e-44
SATB1	0.168911	3.13743e-48	6.14936e-44
LYST	0.168288	6.97263e-48	1.36664e-43
RP11-1399P15.1	0.167906	1.13703e-47	2.22858e-43
CD3D	0.167259	2.59064e-47	5.07766e-43
ST3GAL5	0.167196	2.80909e-47	5.50581e-43
RP11-798M19.6	0.166634	5.7282e-47	1.12273e-42
PSMD5-AS1	0.166321	8.51619e-47	1.66917e-42
EVL	0.166259	9.20744e-47	1.80466e-42
PLA2G16	0.166223	9.6343e-47	1.88832e-42
FAM43A	0.165973	1.32198e-46	2.59109e-42
NMRK1	0.165424	2.64038e-46	5.17515e-42
OAZ1	0.165235	3.34503e-46	6.55626e-42
ARID5B	0.165181	3.57906e-46	7.01496e-42
MRPL33	0.164781	5.91508e-46	1.15936e-41
RP11-166P13.3	0.164726	6.33277e-46	1.24122e-41
CD59	0.164725	6.34148e-46	1.24293e-41
GLIPR1	0.164288	1.0947e-45	2.1456e-41
SMDT1	0.164069	1.43941e-45	2.82125e-41
HOMER2	0.163955	1.65887e-45	3.25139e-41
BNIP3	0.163336	3.57895e-45	7.01474e-41
EVI2A	0.163335	3.58316e-45	7.02298e-41
ZEB2	0.163272	3.87757e-45	7.60004e-41
TXK	0.162992	5.48656e-45	1.07537e-40
HAVCR2	0.162456	1.06366e-44	2.08477e-40
RNASEH2C	0.162077	1.69699e-44	3.32611e-40
RPL39L	0.161995	1.87729e-44	3.6795e-40
KIF5C	0.161902	2.10496e-44	4.12572e-40
TOPORS-AS1	0.161847	2.25189e-44	4.4137e-40
ITM2B	0.161592	3.07744e-44	6.03179e-40
RPS19	0.161406	3.86814e-44	7.58155e-40
JOSD2	0.161336	4.2131e-44	8.25767e-40
LAPTM5	0.160891	7.26282e-44	1.42351e-39
SH3BGRL3	0.160808	8.03434e-44	1.57473e-39
METTL4	0.160754	8.58369e-44	1.6824e-39
PPP1R11	0.160681	9.38003e-44	1.83849e-39
SUPT3H	0.160124	1.84982e-43	3.62564e-39
SMIM14	0.159826	2.65353e-43	5.20092e-39
LAMTOR4	0.159731	2.97812e-43	5.83712e-39
GNG2	0.159506	3.91115e-43	7.66585e-39
N4BP2L2	0.15942	4.34196e-43	8.51025e-39
CMB9-22P13.1	0.159391	4.49543e-43	8.81105e-39
RPL34	0.159326	4.86286e-43	9.53121e-39
RHOC	0.159213	5.57314e-43	1.09233e-38
RPS29	0.159077	6.56888e-43	1.2875e-38
CBLB	0.158985	7.33745e-43	1.43814e-38
MAST4	0.158872	8.40933e-43	1.64823e-38
SPOCK2	0.158638	1.11549e-42	2.18635e-38
UBA52	0.158628	1.12933e-42	2.21349e-38
FOSL2	0.158404	1.47712e-42	2.89516e-38
RPL3	0.158361	1.55583e-42	3.04942e-38
TRAC	0.15829	1.69421e-42	3.32065e-38
RPS18	0.158237	1.80682e-42	3.54137e-38
CAMSAP2	0.158213	1.85772e-42	3.64112e-38
NDUFB8	0.158209	1.86858e-42	3.66242e-38
PDE4A	0.158017	2.35089e-42	4.60774e-38
GOLGA8B	0.157543	4.14701e-42	8.12813e-38
PAIP2	0.157539	4.16524e-42	8.16386e-38
BLOC1S1	0.15704	7.55846e-42	1.48146e-37
HIGD2A	0.15686	9.36084e-42	1.83472e-37
RP11-540K16.1	0.156759	1.05541e-41	2.0686e-37
ATP6V1F	0.156738	1.08194e-41	2.12061e-37
DNAJC1	0.156468	1.4909e-41	2.92216e-37
IRF4	0.156115	2.26515e-41	4.43969e-37
RPS15	0.155734	3.55394e-41	6.96573e-37
RECQL	0.155577	4.27751e-41	8.38393e-37
ANAPC16	0.155436	5.05235e-41	9.90261e-37
WDR54	0.155289	6.00375e-41	1.17673e-36
EEF1D	0.155193	6.7224e-41	1.31759e-36
EIF3H	0.155138	7.16948e-41	1.40522e-36
F2R	0.154954	8.90459e-41	1.7453e-36
RPL15	0.154946	8.99113e-41	1.76226e-36
RPL28	0.154802	1.0638e-40	2.08505e-36
PPDPF	0.154709	1.18705e-40	2.32662e-36
NDUFA4	0.154675	1.23452e-40	2.41967e-36
BCL2	0.15467	1.24195e-40	2.43422e-36
MDFIC	0.154215	2.11524e-40	4.14587e-36
PPP3CA	0.154124	2.35325e-40	4.61237e-36
LLNLR-245B6.1	0.154068	2.51396e-40	4.92736e-36
RMI2	0.154007	2.69709e-40	5.2863e-36
RUNX1	0.153923	2.97608e-40	5.83311e-36
AP2B1	0.153918	2.99454e-40	5.86929e-36
CSTB	0.153887	3.10388e-40	6.08361e-36
PTHLH	0.153756	3.61457e-40	7.08456e-36
RPS27L	0.153515	4.78456e-40	9.37773e-36
MOB1B	0.15349	4.92485e-40	9.65271e-36
PRR34-AS1	0.153269	6.37258e-40	1.24903e-35
FKBP8	0.153254	6.48401e-40	1.27087e-35
PRKD3	0.153082	7.91792e-40	1.55191e-35
RAB31	0.153037	8.33468e-40	1.6336e-35
TCEB2	0.1529	9.77458e-40	1.91582e-35
COX7A2	0.152685	1.25303e-39	2.45594e-35
RPSA	0.152673	1.27029e-39	2.48977e-35
UPP1	0.152144	2.34087e-39	4.5881e-35
AAK1	0.152142	2.34498e-39	4.59617e-35
AK4	0.152102	2.45602e-39	4.81379e-35
RPLP1	0.152019	2.70153e-39	5.29499e-35
ATF3	0.151991	2.79257e-39	5.47344e-35
CAMLG	0.151698	3.90951e-39	7.66263e-35
JUND	0.151501	4.90243e-39	9.60876e-35
RNF157	0.1515	4.90623e-39	9.6162e-35
RPL12	0.151265	6.42376e-39	1.25906e-34
DNPH1	0.151175	7.12667e-39	1.39683e-34
CRIP1	0.15106	8.12508e-39	1.59252e-34
MCTP2	0.151034	8.36851e-39	1.64023e-34
ATP5L	0.150873	1.00658e-38	1.9729e-34
ZNHIT1	0.150652	1.29498e-38	2.53816e-34
HBEGF	0.150331	1.86729e-38	3.65989e-34
PDE4D	0.150326	1.87802e-38	3.68092e-34
MT-ND4	0.150298	1.93718e-38	3.79688e-34
STK17A	0.149955	2.86296e-38	5.6114e-34
ZBTB10	0.149738	3.65873e-38	7.1711e-34
PCED1B	0.149545	4.55383e-38	8.92551e-34
PTPN1	0.149334	5.77997e-38	1.13288e-33
VAMP5	0.149251	6.35299e-38	1.24519e-33
GLRA3	0.148862	9.84987e-38	1.93057e-33
COX6C	0.148838	1.01259e-37	1.98467e-33
INSIG1	0.148823	1.02898e-37	2.0168e-33
DPM3	0.14866	1.23738e-37	2.42527e-33
ROMO1	0.148608	1.31081e-37	2.5692e-33
BID	0.148502	1.47642e-37	2.89379e-33
RPL32	0.148395	1.66636e-37	3.26606e-33
TBC1D1	0.14828	1.89593e-37	3.71603e-33
RPS3	0.148247	1.96693e-37	3.85518e-33
RP11-356J5.12	0.147955	2.72977e-37	5.35034e-33
CCR5	0.14789	2.93321e-37	5.74909e-33
RPS28	0.147883	2.95731e-37	5.79632e-33
CD226	0.147859	3.03823e-37	5.95493e-33
TNF	0.147733	3.49904e-37	6.85811e-33
CDC42EP1	0.147692	3.66217e-37	7.17785e-33
BCL7C	0.147586	4.1216e-37	8.07834e-33
RILP	0.147585	4.12502e-37	8.08503e-33
KLF6	0.147581	4.14516e-37	8.12452e-33
RP13-766D20.2	0.147527	4.40223e-37	8.62837e-33
RPS6KA5	0.147349	5.36987e-37	1.05249e-32
LRRFIP2	0.146929	8.56913e-37	1.67955e-32
PDLIM2	0.146698	1.10781e-36	2.17131e-32
RPS16	0.146669	1.14422e-36	2.24266e-32
LPAR6	0.146409	1.526e-36	2.99095e-32
PTEN	0.145935	2.57727e-36	5.05146e-32
HACD4	0.145753	3.1482e-36	6.17048e-32
SMARCA2	0.14571	3.30431e-36	6.47644e-32
C19orf60	0.145583	3.8006e-36	7.44918e-32
UQCRB	0.145429	4.50129e-36	8.82253e-32
ZNF37A	0.145389	4.70098e-36	9.21391e-32
CDKN2A	0.145231	5.59146e-36	1.09593e-31
GPRIN3	0.144848	8.5153e-36	1.669e-31
MIR222HG	0.144813	8.85083e-36	1.73476e-31
TLE4	0.144804	8.93761e-36	1.75177e-31
ECI2	0.144377	1.42449e-35	2.79199e-31
REEP3	0.144252	1.63322e-35	3.20112e-31
ZNF282	0.144089	1.95132e-35	3.82458e-31
SYTL1	0.144088	1.95371e-35	3.82927e-31
NAA38	0.143858	2.50859e-35	4.91683e-31
ATOX1	0.143773	2.75176e-35	5.39344e-31
LSM4	0.143762	2.7842e-35	5.45702e-31
DEF8	0.143567	3.44066e-35	6.74369e-31
RPL37	0.14324	4.90348e-35	9.61083e-31
UQCR11	0.143114	5.62518e-35	1.10253e-30
ABHD17A	0.14299	6.4272e-35	1.25973e-30
POLR3GL	0.14276	8.24574e-35	1.61617e-30
VAMP8	0.142726	8.5523e-35	1.67625e-30
GNAS	0.142716	8.64183e-35	1.6938e-30
SAMD9L	0.142626	9.52571e-35	1.86704e-30
NCALD	0.142236	1.44889e-34	2.83983e-30
AHNAK	0.142151	1.58856e-34	3.11358e-30
TRAF3IP3	0.14214	1.60655e-34	3.14883e-30
RPL13	0.142042	1.78435e-34	3.49733e-30
GAPDH	0.141993	1.88138e-34	3.6875e-30
RHOH	0.141697	2.58371e-34	5.06408e-30
MMP24-AS1	0.141433	3.42713e-34	6.71718e-30
COX8A	0.141326	3.84266e-34	7.53161e-30
TPGS2	0.141296	3.96914e-34	7.77951e-30
TPT1	0.141187	4.45557e-34	8.73292e-30
PTPN2	0.141164	4.56818e-34	8.95362e-30
ITGA2	0.141131	4.73063e-34	9.27204e-30
DHFR	0.141084	4.9727e-34	9.74649e-30
SLC16A3	0.141031	5.26326e-34	1.0316e-29
GPR155	0.141009	5.39047e-34	1.05653e-29
AC090498.1	0.140829	6.52648e-34	1.27919e-29
FXYD5	0.140701	7.47611e-34	1.46532e-29
SPAG9	0.140554	8.74465e-34	1.71395e-29
ARAP2	0.140439	9.88145e-34	1.93676e-29
FAM101B	0.140438	9.89204e-34	1.93884e-29
ICAM3	0.140397	1.03274e-33	2.02417e-29
FCMR	0.140377	1.05521e-33	2.06822e-29
EEF2	0.140232	1.22975e-33	2.41031e-29
FAM200B	0.14012	1.3845e-33	2.71362e-29
PFDN5	0.140088	1.43224e-33	2.8072e-29
RP5-1028K7.2	0.140043	1.50252e-33	2.94493e-29
AC006369.2	0.139928	1.69677e-33	3.32567e-29
RPS25	0.139881	1.78361e-33	3.49589e-29
LNPEP	0.139574	2.46664e-33	4.83462e-29
MPST	0.139206	3.63245e-33	7.1196e-29
ZSCAN16-AS1	0.139186	3.71108e-33	7.27372e-29
COX7A2L	0.139181	3.72908e-33	7.309e-29
MKNK1	0.139171	3.76717e-33	7.38366e-29
GZMB	0.139162	3.8062e-33	7.46015e-29
RPL9	0.139139	3.89657e-33	7.63728e-29
RPL37A	0.139131	3.92989e-33	7.70258e-29
RPL7	0.139087	4.11584e-33	8.06705e-29
NRN1	0.13905	4.28147e-33	8.39168e-29
PXMP2	0.138948	4.76428e-33	9.33799e-29
FAM26F	0.138941	4.79816e-33	9.4044e-29
EIF4E3	0.138821	5.44096e-33	1.06643e-28
PPP2R4	0.138701	6.17428e-33	1.21016e-28
VAMP2	0.13867	6.37679e-33	1.24985e-28
IL12RB2	0.138635	6.61245e-33	1.29604e-28
PHACTR2	0.138618	6.73026e-33	1.31913e-28
RPL10	0.138579	7.01474e-33	1.37489e-28
PITPNC1	0.138519	7.46847e-33	1.46382e-28
MSN	0.138423	8.25653e-33	1.61828e-28
MEI1	0.138418	8.29678e-33	1.62617e-28
MICAL2	0.13836	8.81322e-33	1.72739e-28
SAT2	0.138245	9.94786e-33	1.94978e-28
FBXO25	0.13814	1.10932e-32	2.17427e-28
RAB27A	0.138045	1.2253e-32	2.40159e-28
RPL13A	0.137898	1.42835e-32	2.79956e-28
AC159540.1	0.137796	1.58813e-32	3.11273e-28
RPS11	0.137724	1.71126e-32	3.35407e-28
NIPA1	0.137645	1.85819e-32	3.64205e-28
FYB	0.137624	1.89915e-32	3.72234e-28
ENSA	0.137601	1.94494e-32	3.81209e-28
MT-CO3	0.137391	2.41794e-32	4.73916e-28
HDAC5	0.137253	2.79114e-32	5.47063e-28
SNX18	0.137089	3.30527e-32	6.47834e-28
ELF1	0.136946	3.83278e-32	7.51225e-28
TMEM258	0.136908	3.98898e-32	7.8184e-28
IL23R	0.136863	4.17636e-32	8.18566e-28
IL7R	0.136852	4.22421e-32	8.27945e-28
RPLP2	0.136808	4.42283e-32	8.66875e-28
GBP2	0.136804	4.4411e-32	8.70456e-28
RPL23A	0.136773	4.58367e-32	8.98399e-28
TSPO	0.136634	5.29432e-32	1.03769e-27
RPL18	0.136527	5.91012e-32	1.15838e-27
LYRM1	0.136518	5.96221e-32	1.16859e-27
RPL22	0.136404	6.70961e-32	1.31508e-27
RPL27A	0.136356	7.04495e-32	1.38081e-27
GZMA	0.136327	7.26417e-32	1.42378e-27
ETV6	0.136119	8.98779e-32	1.76161e-27
KDSR	0.13604	9.74846e-32	1.9107e-27
RP11-1094M14.12	0.135905	1.12063e-31	2.19643e-27
GNB2L1	0.135681	1.40918e-31	2.76199e-27
PDE3B	0.13565	1.45408e-31	2.85e-27
LINC00467	0.135643	1.46493e-31	2.87127e-27
PERP	0.135641	1.4687e-31	2.87866e-27
NBAS	0.135636	1.47576e-31	2.8925e-27
SCARB2	0.135619	1.5015e-31	2.94294e-27
RP11-88E10.5	0.135587	1.55244e-31	3.04279e-27
FAM129A	0.135433	1.81561e-31	3.5586e-27
OSTF1	0.135325	2.02821e-31	3.9753e-27
FAM89B	0.135295	2.09182e-31	4.09997e-27
RP11-499E18.1	0.13526	2.16845e-31	4.25015e-27
ANKRD12	0.135164	2.38958e-31	4.68358e-27
RNF145	0.135152	2.42119e-31	4.74554e-27
CCDC57	0.135034	2.72941e-31	5.34964e-27
WIPF1	0.13478	3.53399e-31	6.92662e-27
TMEM160	0.134751	3.63963e-31	7.13367e-27
MIAT	0.13463	4.11563e-31	8.06664e-27
UQCRQ	0.134593	4.27747e-31	8.38385e-27
WNK1	0.13445	4.94163e-31	9.68559e-27
FOXO3	0.134238	6.13085e-31	1.20165e-26
PLD1	0.134216	6.2645e-31	1.22784e-26
SAMSN1	0.13409	7.11852e-31	1.39523e-26
JMJD1C	0.134076	7.21934e-31	1.41499e-26
AC007246.3	0.134015	7.6803e-31	1.50534e-26
GPX4	0.133797	9.57318e-31	1.87634e-26
KIF2A	0.133763	9.91276e-31	1.9429e-26
AGO2	0.133758	9.95929e-31	1.95202e-26
RPS10	0.133577	1.19519e-30	2.34257e-26
PPP4R1	0.133497	1.29528e-30	2.53875e-26
RPL11	0.133439	1.3736e-30	2.69226e-26
UBXN10-AS1	0.133422	1.39763e-30	2.73935e-26
SOS2	0.133374	1.46659e-30	2.87451e-26
H2AFJ	0.133307	1.56911e-30	3.07545e-26
TRIM22	0.133277	1.61666e-30	3.16865e-26
DPP4	0.133171	1.79817e-30	3.52442e-26
STAT4	0.132948	2.24969e-30	4.40939e-26
C22orf46	0.13286	2.45649e-30	4.81472e-26
FYN	0.132769	2.69223e-30	5.27676e-26
LDLR	0.132669	2.97561e-30	5.8322e-26
CEBPB	0.132572	3.27723e-30	6.42338e-26
SHISA5	0.13254	3.38584e-30	6.63625e-26
INSIG2	0.132475	3.61422e-30	7.08387e-26
OVOL1	0.132452	3.69677e-30	7.24567e-26
RPL7A	0.132352	4.08501e-30	8.00662e-26
DUSP14	0.132324	4.20098e-30	8.23391e-26
ZCCHC6	0.132159	4.9548e-30	9.7114e-26
CD4	0.132078	5.36663e-30	1.05186e-25
RPS23	0.132033	5.6135e-30	1.10025e-25
POLR2L	0.131996	5.82523e-30	1.14175e-25
COX14	0.131956	6.06475e-30	1.18869e-25
RP11-390F4.3	0.131916	6.30906e-30	1.23658e-25
QARS	0.131814	6.9805e-30	1.36818e-25
RIPK2	0.131746	7.4731e-30	1.46473e-25
EPS8L2	0.131705	7.78351e-30	1.52557e-25
HPCAL1	0.131692	7.88305e-30	1.54508e-25
NEDD8	0.131513	9.41516e-30	1.84537e-25
PDCD1	0.13149	9.63374e-30	1.88821e-25
KNDC1	0.131458	9.9481e-30	1.94983e-25
ETV5	0.131319	1.14069e-29	2.23576e-25
SHFM1	0.131289	1.17508e-29	2.30315e-25
CD96	0.131185	1.30285e-29	2.55358e-25
EVI5	0.131048	1.4915e-29	2.92333e-25
C4orf32	0.131042	1.50091e-29	2.94179e-25
PAX6	0.131029	1.52091e-29	2.98099e-25
CD52	0.130937	1.66505e-29	3.2635e-25
REL	0.130854	1.80792e-29	3.54352e-25
SMAP1	0.130766	1.97182e-29	3.86476e-25
ZNF791	0.130684	2.13803e-29	4.19053e-25
FAM46C	0.130682	2.14058e-29	4.19554e-25
SERP1	0.130667	2.17417e-29	4.26138e-25
CHURC1	0.130662	2.18497e-29	4.28254e-25
LYRM9	0.13046	2.66458e-29	5.22258e-25
OBFC1	0.130455	2.67688e-29	5.24669e-25
TMA7	0.130415	2.78495e-29	5.4585e-25
RPLP0	0.130323	3.05062e-29	5.97922e-25
WASF2	0.130235	3.32512e-29	6.51724e-25
ATPIF1	0.130135	3.66798e-29	7.18924e-25
TRIM56	0.130058	3.95726e-29	7.75623e-25
IL2RA	0.129887	4.67633e-29	9.1656e-25
MOSPD3	0.129861	4.79708e-29	9.40228e-25
TMEM154	0.129746	5.36876e-29	1.05228e-24
RPS7	0.129675	5.75742e-29	1.12845e-24
GOLGA8A	0.129666	5.80689e-29	1.13815e-24
PSMA3-AS1	0.129657	5.85568e-29	1.14771e-24
AK3	0.129487	6.91883e-29	1.35609e-24
ARL6IP4	0.129442	7.22489e-29	1.41608e-24
LRRN3	0.129435	7.27745e-29	1.42638e-24
SRA1	0.129388	7.62052e-29	1.49362e-24
STAT3	0.129045	1.06399e-28	2.08542e-24
RPS14	0.129037	1.07258e-28	2.10226e-24
CLIC5	0.12887	1.26141e-28	2.47237e-24
PLAC8	0.128861	1.27286e-28	2.4948e-24
LRP10	0.12876	1.40341e-28	2.75069e-24
GBP5	0.128677	1.5223e-28	2.9837e-24
LRBA	0.128661	1.54578e-28	3.02972e-24
RP4-575N6.4	0.128615	1.6155e-28	3.16639e-24
PTRH1	0.128591	1.65383e-28	3.2415e-24
TPP1	0.128562	1.70157e-28	3.33509e-24
CLTB	0.128434	1.92571e-28	3.77439e-24
PYCARD	0.128331	2.12691e-28	4.16874e-24
CD38	0.128263	2.27294e-28	4.45496e-24
NENF	0.128118	2.61315e-28	5.12176e-24
MRPS21	0.128	2.92957e-28	5.74196e-24
NDFIP1	0.12799	2.95861e-28	5.79888e-24
SVIL	0.127963	3.03696e-28	5.95245e-24
SERPINB1	0.127913	3.18649e-28	6.24551e-24
CHSY1	0.127869	3.32434e-28	6.51572e-24
RP11-347P5.1	0.127835	3.43478e-28	6.73216e-24
ENTPD3-AS1	0.127767	3.66666e-28	7.18665e-24
DPP7	0.127721	3.83274e-28	7.51218e-24
TMEM230	0.127707	3.88515e-28	7.6149e-24
ZCCHC11	0.127614	4.2494e-28	8.32883e-24
JOSD1	0.127563	4.46118e-28	8.74392e-24
MACF1	0.127521	4.646e-28	9.10616e-24
LSP1	0.127492	4.77869e-28	9.36623e-24
RPS20	0.127345	5.50568e-28	1.07911e-23
TTC39C	0.127286	5.82468e-28	1.14164e-23
AIM1	0.127159	6.5792e-28	1.28952e-23
JAK1	0.127132	6.74911e-28	1.32283e-23
CPD	0.127011	7.58187e-28	1.48605e-23
CCL20	0.126997	7.68464e-28	1.50619e-23
TRIM69	0.126996	7.6909e-28	1.50742e-23
ACP6	0.126864	8.72381e-28	1.70987e-23
NEIL1	0.126773	9.51807e-28	1.86554e-23
NDUFA6	0.126671	1.04957e-27	2.05716e-23
LINC00662	0.126669	1.05102e-27	2.06e-23
DRAP1	0.126655	1.06522e-27	2.08783e-23
HOXB7	0.126565	1.1612e-27	2.27595e-23
ADAP1	0.126532	1.19835e-27	2.34877e-23
PHYKPL	0.126411	1.3447e-27	2.63561e-23
TAF12	0.126395	1.36475e-27	2.67491e-23
DHRS1	0.126207	1.63357e-27	3.2018e-23
AC009948.5	0.126186	1.66533e-27	3.26404e-23
PLAGL1	0.126174	1.68538e-27	3.30335e-23
ANXA2	0.125996	1.99529e-27	3.91077e-23
SEC61G	0.125988	2.01065e-27	3.94088e-23
LDLRAD4	0.125937	2.10997e-27	4.13555e-23
RP11-160O5.1	0.125913	2.15939e-27	4.2324e-23
AC003075.4	0.125907	2.17121e-27	4.25557e-23
B3GAT2	0.125865	2.25938e-27	4.42838e-23
TSTD1	0.125801	2.40052e-27	4.70502e-23
DYNLRB1	0.125763	2.4898e-27	4.88001e-23
NABP1	0.125712	2.61189e-27	5.1193e-23
NTAN1	0.125601	2.90112e-27	5.68619e-23
SLC2A3	0.12558	2.9606e-27	5.80277e-23
MT-ND1	0.125564	3.00577e-27	5.89131e-23
DBI	0.125534	3.09308e-27	6.06244e-23
PHF11	0.125462	3.30964e-27	6.4869e-23
LRP4-AS1	0.125461	3.31371e-27	6.49488e-23
TLN1	0.125291	3.89137e-27	7.62708e-23
TOMM7	0.125266	3.98221e-27	7.80513e-23
ATP5G2	0.125122	4.5629e-27	8.94329e-23
HIF1A	0.125101	4.6542e-27	9.12223e-23
EEF1A1	0.125093	4.69123e-27	9.19482e-23
SLC5A3	0.125087	4.71572e-27	9.24282e-23
IQGAP1	0.125074	4.77329e-27	9.35565e-23
PLCXD2-AS1	0.125008	5.08243e-27	9.96156e-23
C1orf147	0.125008	5.08243e-27	9.96156e-23
FAU	0.124932	5.45585e-27	1.06935e-22
RPL27	0.12491	5.56978e-27	1.09168e-22
EDEM1	0.12488	5.73273e-27	1.12362e-22
PSTPIP2	0.124875	5.75641e-27	1.12826e-22
RPL18A	0.124742	6.52766e-27	1.27942e-22
C1GALT1	0.124671	6.97362e-27	1.36683e-22
F5	0.12461	7.38494e-27	1.44745e-22
OSBPL8	0.124549	7.82161e-27	1.53304e-22
TNRC6B	0.124521	8.02883e-27	1.57365e-22
TMEM256	0.124414	8.87607e-27	1.73971e-22
CLEC2D	0.124387	9.10788e-27	1.78514e-22
RAC2	0.124347	9.45353e-27	1.85289e-22
CYBA	0.124223	1.06179e-26	2.08111e-22
AKAP13	0.124199	1.0857e-26	2.12796e-22
HAX1	0.124092	1.20057e-26	2.35313e-22
GSTK1	0.124023	1.28063e-26	2.51003e-22
ASAP1	0.123945	1.37678e-26	2.69849e-22
GPAA1	0.123915	1.41633e-26	2.776e-22
RPS27A	0.123887	1.45416e-26	2.85016e-22
STAT1	0.123879	1.46492e-26	2.87125e-22
MIF	0.123877	1.46766e-26	2.87662e-22
CASP10	0.123855	1.4986e-26	2.93725e-22
ARL4C	0.123839	1.5203e-26	2.97978e-22
SSR4	0.123681	1.76243e-26	3.45436e-22
PDCD4-AS1	0.123654	1.80672e-26	3.54118e-22
LTB4R	0.123648	1.81657e-26	3.56047e-22
CKS1B	0.123567	1.95839e-26	3.83844e-22
SESN1	0.123513	2.06101e-26	4.03958e-22
DOCK10	0.123503	2.07931e-26	4.07546e-22
BCL6	0.123454	2.17675e-26	4.26643e-22
RAP1B	0.12344	2.20505e-26	4.32189e-22
CD3E	0.12344	2.20549e-26	4.32276e-22
CH17-189H20.1	0.123432	2.22088e-26	4.35292e-22
RPL19	0.123222	2.69942e-26	5.29086e-22
MT-ND2	0.123206	2.74041e-26	5.3712e-22
MBNL1	0.12316	2.85976e-26	5.60513e-22
RPS21	0.123145	2.8998e-26	5.6836e-22
DOCK8	0.12312	2.96812e-26	5.81751e-22
GBP3	0.123105	3.01092e-26	5.9014e-22
ZNF281	0.123039	3.19915e-26	6.27034e-22
CUTA	0.122828	3.89121e-26	7.62677e-22
TMEM167A	0.122815	3.93772e-26	7.71792e-22
RGS10	0.122752	4.1757e-26	8.18438e-22
YPEL5	0.122722	4.29236e-26	8.41303e-22
VKORC1	0.122721	4.29382e-26	8.41588e-22
RPL14	0.122708	4.34634e-26	8.51883e-22
KIAA1551	0.122647	4.60092e-26	9.0178e-22
TGFBR2	0.122604	4.78472e-26	9.37805e-22
PREX1	0.122408	5.73385e-26	1.12383e-21
FURIN	0.122391	5.82733e-26	1.14216e-21
ZFYVE28	0.122355	6.01997e-26	1.17991e-21
CDK6	0.122206	6.90892e-26	1.35415e-21
UBL5	0.121953	8.72003e-26	1.70913e-21
LAPTM4B	0.121931	8.89469e-26	1.74336e-21
SDF4	0.121845	9.62537e-26	1.88657e-21
SPSB3	0.121749	1.0511e-25	2.06016e-21
C18orf25	0.121729	1.07115e-25	2.09945e-21
AP2S1	0.121628	1.17487e-25	2.30275e-21
CTSB	0.121618	1.18588e-25	2.32432e-21
GLIPR2	0.121577	1.23138e-25	2.4135e-21
RP11-611O2.1	0.121575	1.23295e-25	2.41658e-21
LINC00649	0.12151	1.30841e-25	2.56448e-21
COX7C	0.121485	1.33895e-25	2.62434e-21
ODF2L	0.12143	1.40856e-25	2.76078e-21
UQCRH	0.121269	1.63183e-25	3.19839e-21
OCIAD2	0.121242	1.67184e-25	3.2768e-21
MAPKAPK5-AS1	0.121201	1.73691e-25	3.40435e-21
LIMS1	0.121095	1.91242e-25	3.74833e-21
ZMAT3	0.121078	1.94303e-25	3.80834e-21
CCL3	0.121074	1.94966e-25	3.82133e-21
TTC3	0.12101	2.0675e-25	4.0523e-21
RPL8	0.120915	2.25445e-25	4.41872e-21
HAGH	0.120907	2.27015e-25	4.4495e-21
SYNE2	0.12089	2.30515e-25	4.51809e-21
EPAS1	0.120873	2.34074e-25	4.58785e-21
RPS5	0.120871	2.34524e-25	4.59667e-21
GPAT3	0.120868	2.35111e-25	4.60818e-21
GMFG	0.120841	2.41133e-25	4.72621e-21
MAPKAP1	0.12084	2.41201e-25	4.72753e-21
KRAS	0.12083	2.43596e-25	4.77448e-21
PPP1R2	0.120789	2.52674e-25	4.95241e-21
PTPRN2	0.120725	2.67847e-25	5.24981e-21
CACNA2D4	0.120655	2.8562e-25	5.59816e-21
SRP14-AS1	0.120416	3.5454e-25	6.94899e-21
NUDT1	0.120334	3.82214e-25	7.4914e-21
NDUFA3	0.120312	3.89781e-25	7.63971e-21
PMAIP1	0.120232	4.18939e-25	8.21121e-21
APOBEC3H	0.120212	4.26877e-25	8.36679e-21
RP3-477O4.14	0.12013	4.59733e-25	9.01077e-21
SPON2	0.120122	4.62741e-25	9.06972e-21
ZBED2	0.120047	4.95407e-25	9.70998e-21
TMEM50A	0.120022	5.06926e-25	9.93575e-21
FGFR1	0.119967	5.32737e-25	1.04416e-20
ARF6	0.119844	5.95282e-25	1.16675e-20
NSMCE1	0.119809	6.14207e-25	1.20385e-20
RPS2	0.119799	6.20049e-25	1.2153e-20
IQGAP2	0.119795	6.22343e-25	1.21979e-20
HP09025	0.11973	6.5962e-25	1.29286e-20
ATXN1	0.119722	6.64203e-25	1.30184e-20
PTPRE	0.1197	6.77745e-25	1.32838e-20
NBL1	0.119677	6.91688e-25	1.35571e-20
SH3KBP1	0.119638	7.17017e-25	1.40535e-20
UGCG	0.119529	7.90427e-25	1.54924e-20
YPEL3	0.119448	8.50807e-25	1.66758e-20
FDXR	0.11939	8.96265e-25	1.75668e-20
ZNF423	0.119378	9.05862e-25	1.77549e-20
RP11-467J12.4	0.119378	9.05862e-25	1.77549e-20
RP11-456K23.1	0.119271	9.97508e-25	1.95512e-20
LPGAT1	0.119258	1.00891e-24	1.97746e-20
CD28	0.119171	1.0911e-24	2.13855e-20
CHD7	0.119166	1.09601e-24	2.14817e-20
UBE2H	0.119062	1.20297e-24	2.35782e-20
IL2RG	0.118921	1.36468e-24	2.67478e-20
ACTA2	0.118902	1.38799e-24	2.72045e-20
RPS8	0.118874	1.42357e-24	2.79019e-20
DDB2	0.118853	1.45014e-24	2.84228e-20
TTC39C-AS1	0.118661	1.72244e-24	3.37598e-20
MAP4K4	0.118626	1.77735e-24	3.48361e-20
LITAF	0.118603	1.81448e-24	3.55639e-20
LBH	0.118554	1.8947e-24	3.71361e-20
RPS6	0.118498	1.99231e-24	3.90493e-20
PSMB8-AS1	0.118401	2.1721e-24	4.25732e-20
CDT1	0.118299	2.37855e-24	4.66196e-20
NDUFA11	0.118142	2.736e-24	5.36256e-20
PMVK	0.118142	2.73676e-24	5.36406e-20
MT-ATP6	0.118103	2.83285e-24	5.55238e-20
SCD	0.118072	2.9123e-24	5.7081e-20
TBL1X	0.118068	2.92147e-24	5.72608e-20
MT-ND3	0.117938	3.28067e-24	6.43012e-20
TNFAIP8	0.117934	3.29222e-24	6.45276e-20
PCBP4	0.117898	3.39886e-24	6.66176e-20
BHLHE40	0.117894	3.40967e-24	6.68296e-20
RARA-AS1	0.117886	3.43566e-24	6.73389e-20
ADARB2	0.117792	3.73466e-24	7.31993e-20
RPS24	0.117631	4.30627e-24	8.44028e-20
IFI44	0.117597	4.43803e-24	8.69855e-20
WDR83OS	0.117583	4.49414e-24	8.80852e-20
SYAP1	0.117309	5.72797e-24	1.12268e-19
TMEM14B	0.117143	6.63011e-24	1.2995e-19
RERE	0.117074	7.04494e-24	1.38081e-19
MT-ND4L	0.117052	7.18321e-24	1.40791e-19
RAP2B	0.117039	7.26605e-24	1.42415e-19
STRADB	0.117037	7.28021e-24	1.42692e-19
GPANK1	0.116994	7.55946e-24	1.48165e-19
ZNRF1	0.116809	8.89723e-24	1.74386e-19
ITGB1	0.116731	9.5308e-24	1.86804e-19
DHRS3	0.116644	1.029e-23	2.01684e-19
NOTCH2	0.116631	1.04078e-23	2.03993e-19
LINC01229	0.116603	1.06672e-23	2.09076e-19
CXCR4	0.116422	1.25003e-23	2.45006e-19
ARHGEF9	0.11641	1.26358e-23	2.47661e-19
INPP4A	0.116358	1.32188e-23	2.59088e-19
ITK	0.116305	1.38489e-23	2.71439e-19
C14orf2	0.116296	1.39638e-23	2.73691e-19
FDX1	0.11628	1.41617e-23	2.77569e-19
SLC35E2B	0.11623	1.47956e-23	2.89994e-19
PRDX5	0.11618	1.54447e-23	3.02716e-19
SOCS1	0.11607	1.70114e-23	3.33424e-19
TRAT1	0.116042	1.74304e-23	3.41637e-19
WWC2	0.116011	1.79101e-23	3.51038e-19
RPL31	0.115937	1.9103e-23	3.74419e-19
DGUOK	0.115913	1.95172e-23	3.82537e-19
YBX1	0.115897	1.978e-23	3.87689e-19
CABP1	0.115801	2.15134e-23	4.21663e-19
OTUD6B-AS1	0.115771	2.2091e-23	4.32984e-19
APOLD1	0.115706	2.33752e-23	4.58154e-19
PSAP	0.115641	2.47313e-23	4.84734e-19
SNX24	0.115633	2.49153e-23	4.88339e-19
PLAUR	0.115612	2.53561e-23	4.9698e-19
CD300A	0.115556	2.66347e-23	5.22039e-19
KLRB1	0.115528	2.73e-23	5.3508e-19
NDUFS7	0.115498	2.80035e-23	5.48868e-19
RPS13	0.115486	2.83098e-23	5.54872e-19
CUEDC2	0.115435	2.95985e-23	5.80131e-19
ADD3	0.115393	3.06889e-23	6.01503e-19
POU2F2	0.115281	3.38313e-23	6.63094e-19
TRIB1	0.115269	3.41745e-23	6.69821e-19
UFM1	0.115236	3.51695e-23	6.89323e-19
UCP2	0.11519	3.65914e-23	7.17192e-19
MYL6B	0.115187	3.66968e-23	7.19256e-19
COMMD7	0.115177	3.70086e-23	7.25369e-19
EVI2B	0.115161	3.75419e-23	7.35822e-19
STK4	0.115126	3.86809e-23	7.58145e-19
OPTN	0.115124	3.87397e-23	7.59298e-19
ZDHHC24	0.115107	3.93336e-23	7.70939e-19
RFC1	0.115098	3.96271e-23	7.7669e-19
H2AFV	0.115066	4.07399e-23	7.98503e-19
RHOB	0.115063	4.085e-23	8.0066e-19
RPL38	0.115059	4.10067e-23	8.03731e-19
G0S2	0.115057	4.10802e-23	8.05172e-19
KRT10	0.115026	4.2203e-23	8.27178e-19
TRIM13	0.115011	4.27505e-23	8.37909e-19
HP1BP3	0.114994	4.33862e-23	8.50369e-19
CCR2	0.11493	4.5837e-23	8.98405e-19
STK16	0.114818	5.05124e-23	9.90043e-19
LINC01420	0.114658	5.80051e-23	1.1369e-18
EGR1	0.114577	6.22067e-23	1.21925e-18
RP11-596C23.2	0.114575	6.23084e-23	1.22124e-18
CRTC3	0.114556	6.33381e-23	1.24143e-18
ACOXL	0.114516	6.55431e-23	1.28465e-18
SLC35E3	0.114459	6.88695e-23	1.34984e-18
FLCN	0.114459	6.88838e-23	1.35012e-18
NOP10	0.114381	7.36461e-23	1.44346e-18
NEDD9	0.11433	7.69694e-23	1.5086e-18
GUK1	0.114261	8.16394e-23	1.60013e-18
RPL10A	0.114255	8.20763e-23	1.6087e-18
NDUFB2	0.114247	8.26242e-23	1.61943e-18
COX17	0.114234	8.35683e-23	1.63794e-18
RPL35A	0.114196	8.63377e-23	1.69222e-18
SRP14	0.114179	8.766e-23	1.71814e-18
JAZF1	0.114165	8.87127e-23	1.73877e-18
YBEY	0.114062	9.69346e-23	1.89992e-18
STX10	0.114046	9.82601e-23	1.9259e-18
DGCR6L	0.114043	9.84611e-23	1.92984e-18
PEX2	0.114032	9.93948e-23	1.94814e-18
GLG1	0.11399	1.03054e-22	2.01986e-18
ARF5	0.113967	1.05165e-22	2.06123e-18
CDKN1B	0.113952	1.06446e-22	2.08634e-18
TOMM5	0.113913	1.10076e-22	2.15749e-18
ACADVL	0.113855	1.15699e-22	2.2677e-18
AC090505.4	0.113748	1.26842e-22	2.4861e-18
NDUFA2	0.11374	1.27765e-22	2.5042e-18
ANKRD10	0.113729	1.28935e-22	2.52713e-18
SERINC1	0.113662	1.36581e-22	2.67698e-18
UBL7-AS1	0.113565	1.48322e-22	2.9071e-18
IVNS1ABP	0.113549	1.50438e-22	2.94859e-18
ARMCX3	0.113514	1.54932e-22	3.03667e-18
RP11-680A11.5	0.113381	1.73622e-22	3.40298e-18
RPL30	0.113354	1.77584e-22	3.48065e-18
CARD16	0.113336	1.80437e-22	3.53656e-18
DDT	0.11329	1.87536e-22	3.67571e-18
RPS4Y1	0.11329	1.8755e-22	3.67599e-18
EGLN1	0.11327	1.90758e-22	3.73885e-18
DNAJC4	0.113205	2.01759e-22	3.95448e-18
NRDC	0.113126	2.15739e-22	4.22848e-18
MRPL52	0.113095	2.21499e-22	4.34139e-18
CAPNS1	0.11309	2.22532e-22	4.36163e-18
ZNF655	0.113038	2.32515e-22	4.55729e-18
PLCB1	0.112963	2.47904e-22	4.85892e-18
ALOX5AP	0.112885	2.64907e-22	5.19217e-18
DUSP2	0.112849	2.73083e-22	5.35243e-18
FGFR1OP2	0.112843	2.74598e-22	5.38213e-18
SPTY2D1	0.112836	2.76065e-22	5.41088e-18
FLVCR1-AS1	0.11281	2.82296e-22	5.53301e-18
CTD-3184A7.4	0.11274	2.99478e-22	5.86977e-18
PRMT2	0.112656	3.21819e-22	6.30765e-18
AP1S2	0.11264	3.25998e-22	6.38957e-18
RPL26	0.112635	3.2753e-22	6.41959e-18
PPM1M	0.112597	3.38109e-22	6.62695e-18
ANKRD28	0.112585	3.41594e-22	6.69524e-18
SNF8	0.112452	3.82442e-22	7.49585e-18
SFT2D2	0.11244	3.86336e-22	7.57219e-18
MMP25-AS1	0.112402	3.98808e-22	7.81663e-18
PATL2	0.112399	4.00015e-22	7.8403e-18
FOS	0.112364	4.11975e-22	8.0747e-18
STIM2	0.112346	4.18129e-22	8.19533e-18
C14orf1	0.112318	4.28319e-22	8.39504e-18
PRDX2	0.112288	4.39144e-22	8.60722e-18
RP11-996F15.2	0.112275	4.44199e-22	8.7063e-18
AKR7A2	0.112239	4.57934e-22	8.9755e-18
LINC00969	0.112196	4.7495e-22	9.30903e-18
SLC38A2	0.11209	5.19204e-22	1.01764e-17
MPG	0.112074	5.26172e-22	1.0313e-17
GZMM	0.11193	5.94201e-22	1.16463e-17
SMIM19	0.111842	6.40192e-22	1.25478e-17
LGALS8	0.11182	6.52216e-22	1.27834e-17
COX4I1	0.111787	6.7035e-22	1.31389e-17
ANXA5	0.111739	6.98198e-22	1.36847e-17
TMEM50B	0.11172	7.09309e-22	1.39024e-17
SELK	0.111636	7.61219e-22	1.49199e-17
PSTPIP1	0.11161	7.78215e-22	1.5253e-17
RPL24	0.111573	8.02444e-22	1.57279e-17
RPL6	0.111534	8.29317e-22	1.62546e-17
OXA1L	0.111485	8.64409e-22	1.69424e-17
NIPAL3	0.111479	8.68525e-22	1.70231e-17
LAMTOR2	0.111416	9.15293e-22	1.79397e-17
FAM96B	0.111397	9.30376e-22	1.82354e-17
RAB5B	0.111362	9.57734e-22	1.87716e-17
HUWE1	0.111358	9.61013e-22	1.88359e-17
EGR3	0.111349	9.68103e-22	1.89748e-17
RPL4	0.111335	9.79842e-22	1.92049e-17
IGBP1	0.111319	9.93218e-22	1.94671e-17
ADD1	0.111231	1.06937e-21	2.09596e-17
ATP5I	0.11123	1.06964e-21	2.09649e-17
MAP3K13	0.111199	1.0982e-21	2.15247e-17
MPC1	0.111192	1.105e-21	2.16581e-17
LUZP1	0.111037	1.25791e-21	2.4655e-17
C17orf58	0.110931	1.37391e-21	2.69285e-17
SNAP29	0.110885	1.42817e-21	2.79921e-17
FIS1	0.110879	1.43527e-21	2.81314e-17
FAM127A	0.11081	1.52056e-21	2.98029e-17
CCSER2	0.110751	1.59694e-21	3.13e-17
DESI1	0.110729	1.62653e-21	3.18801e-17
IL18RAP	0.110727	1.62852e-21	3.19189e-17
CFLAR	0.110716	1.64343e-21	3.22112e-17
SPTY2D1-AS1	0.110662	1.72009e-21	3.37137e-17
PRKCE	0.110654	1.73062e-21	3.39201e-17
USMG5	0.110564	1.86584e-21	3.65705e-17
C19orf53	0.110505	1.96019e-21	3.84198e-17
CRIM1	0.110447	2.0558e-21	4.02938e-17
RNF24	0.110444	2.06148e-21	4.0405e-17
MAP1LC3B	0.110428	2.08993e-21	4.09626e-17
ANAPC11	0.110425	2.09374e-21	4.10373e-17
MIB2	0.11037	2.19278e-21	4.29785e-17
SPATS2L	0.1103	2.32394e-21	4.55493e-17
HDAC4	0.110286	2.35024e-21	4.60646e-17
SYTL2	0.110254	2.41494e-21	4.73329e-17
TMEM219	0.110246	2.4311e-21	4.76496e-17
EML4	0.110174	2.58011e-21	5.05702e-17
VAV3	0.110113	2.71314e-21	5.31776e-17
EIF1	0.11009	2.7659e-21	5.42117e-17
SUN1	0.110083	2.78209e-21	5.45289e-17
ACVR1B	0.110057	2.84264e-21	5.57158e-17
TRG-AS1	0.110019	2.93289e-21	5.74847e-17
CBX5	0.11001	2.95432e-21	5.79047e-17
MYL6	0.109997	2.98793e-21	5.85633e-17
TANC2	0.109989	3.0068e-21	5.89333e-17
DUSP18	0.109954	3.09571e-21	6.0676e-17
RPS6KB2	0.109901	3.23361e-21	6.33787e-17
PLGRKT	0.109885	3.2776e-21	6.4241e-17
B4GALT5	0.109836	3.4125e-21	6.6885e-17
BCAP29	0.10979	3.54624e-21	6.95062e-17
DNMT3A	0.109749	3.66614e-21	7.18563e-17
PITPNA-AS1	0.109622	4.0718e-21	7.98072e-17
FLNA	0.109616	4.09384e-21	8.02393e-17
MVB12A	0.109589	4.18633e-21	8.20522e-17
HILPDA	0.109588	4.18776e-21	8.20801e-17
GLS	0.109422	4.80435e-21	9.41653e-17
DUSP16	0.109373	4.99905e-21	9.79814e-17
ANKH	0.109323	5.20964e-21	1.02109e-16
MAML3	0.109319	5.22784e-21	1.02466e-16
CEP85L	0.10926	5.48956e-21	1.07595e-16
STK10	0.109215	5.69663e-21	1.11654e-16
TNFRSF4	0.109212	5.70787e-21	1.11874e-16
RP11-325F22.2	0.1092	5.76612e-21	1.13016e-16
LPIN2	0.109194	5.79392e-21	1.13561e-16
PTPN18	0.109145	6.03018e-21	1.18192e-16
RPL21	0.109138	6.06528e-21	1.1888e-16
FAM126A	0.109112	6.19727e-21	1.21467e-16
LYRM5	0.109106	6.22639e-21	1.22037e-16
XPC	0.109078	6.37498e-21	1.2495e-16
PNKD	0.109051	6.51764e-21	1.27746e-16
ZNF292	0.109048	6.53015e-21	1.27991e-16
UBE2E1	0.108977	6.92573e-21	1.35744e-16
SFXN3	0.108928	7.20982e-21	1.41312e-16
CASP4	0.108923	7.23794e-21	1.41864e-16
METTL23	0.108917	7.27383e-21	1.42567e-16
CDC42EP3	0.108917	7.27494e-21	1.42589e-16
STX3	0.108873	7.53917e-21	1.47768e-16
GRK4	0.108847	7.7041e-21	1.51e-16
EFHD2	0.108812	7.92956e-21	1.55419e-16
GLRX	0.108798	8.02029e-21	1.57198e-16
RPS17	0.108722	8.53632e-21	1.67312e-16
SQLE	0.108612	9.33937e-21	1.83052e-16
HERC4	0.108602	9.41552e-21	1.84544e-16
CELF2	0.108569	9.67126e-21	1.89557e-16
PKM	0.10852	1.00677e-20	1.97327e-16
SPRED2	0.10851	1.01499e-20	1.98939e-16
SH3GLB1	0.108353	1.1534e-20	2.26066e-16
LMO4	0.108336	1.17008e-20	2.29335e-16
RAB10	0.10826	1.24493e-20	2.44007e-16
CEBPZOS	0.108175	1.33372e-20	2.6141e-16
LINC00657	0.108172	1.33706e-20	2.62065e-16
DSTYK	0.108152	1.3594e-20	2.66442e-16
FAM8A1	0.108111	1.40481e-20	2.75343e-16
CHIC2	0.107915	1.64793e-20	3.22994e-16
AKAP9	0.107883	1.69091e-20	3.31418e-16
SEMA4D	0.107852	1.73379e-20	3.39823e-16
ASH1L	0.107847	1.74082e-20	3.412e-16
TJP1	0.107794	1.818e-20	3.56328e-16
UTRN	0.107785	1.83115e-20	3.58905e-16
NUTM2B-AS1	0.107785	1.83193e-20	3.59058e-16
ATP2B4	0.107771	1.85176e-20	3.62945e-16
LPP	0.107724	1.92419e-20	3.7714e-16
VMA21	0.107683	1.98967e-20	3.89976e-16
UBE2J1	0.107673	2.00511e-20	3.93002e-16
MAP2K2	0.107656	2.03396e-20	3.98656e-16
PET100	0.107594	2.13816e-20	4.19079e-16
FKBP1A	0.107496	2.31452e-20	4.53646e-16
COX6B1	0.107464	2.37597e-20	4.65691e-16
RCAN3	0.107459	2.38387e-20	4.67238e-16
MTSS1	0.107438	2.42618e-20	4.75531e-16
GPBP1	0.107385	2.5326e-20	4.96389e-16
SMCHD1	0.107354	2.59662e-20	5.08937e-16
CCDC50	0.107256	2.80897e-20	5.50559e-16
SDHAF3	0.107213	2.90982e-20	5.70325e-16
SH3BGRL	0.107201	2.93648e-20	5.7555e-16
FLJ20021	0.107166	3.02255e-20	5.92419e-16
ARHGAP15	0.107159	3.039e-20	5.95645e-16
BIRC5	0.107148	3.06565e-20	6.00867e-16
HDAC7	0.107079	3.24111e-20	6.35258e-16
SCAND1	0.107053	3.31072e-20	6.48902e-16
SUGP2	0.107021	3.39602e-20	6.6562e-16
SVIP	0.106999	3.45807e-20	6.77781e-16
LRMP	0.106983	3.5018e-20	6.86352e-16
PPCDC	0.106979	3.51197e-20	6.88347e-16
RGS16	0.106891	3.77232e-20	7.39376e-16
COX6A1	0.106878	3.8118e-20	7.47113e-16
LUCAT1	0.106764	4.17679e-20	8.18651e-16
MOCS2	0.106762	4.18414e-20	8.20091e-16
CTC-471J1.11	0.106637	4.6251e-20	9.0652e-16
MREG	0.106523	5.066e-20	9.92936e-16
PMM1	0.106518	5.08751e-20	9.97151e-16
NUDT21	0.106504	5.14407e-20	1.00824e-15
INPP1	0.106497	5.17564e-20	1.01443e-15
GADD45A	0.106476	5.26158e-20	1.03127e-15
NEK7	0.106429	5.46367e-20	1.07088e-15
ARGLU1	0.106419	5.50899e-20	1.07976e-15
RP11-18H21.1	0.106368	5.7368e-20	1.12441e-15
UFC1	0.106339	5.87069e-20	1.15066e-15
PRRC2B	0.1063	6.0588e-20	1.18753e-15
NBPF14	0.106291	6.10068e-20	1.19573e-15
RNF181	0.106262	6.24745e-20	1.2245e-15
PGAP1	0.106258	6.26665e-20	1.22826e-15
LINC00909	0.106194	6.59775e-20	1.29316e-15
CTNNAL1	0.106117	7.01135e-20	1.37422e-15
RDH11	0.106073	7.2629e-20	1.42353e-15
HINT2	0.105976	7.8483e-20	1.53827e-15
FNBP1	0.105952	8.00298e-20	1.56858e-15
JARID2	0.10595	8.01248e-20	1.57045e-15
RP11-402G3.3	0.105929	8.15237e-20	1.59786e-15
RPL35	0.105914	8.24892e-20	1.61679e-15
PTGER4	0.105912	8.25833e-20	1.61863e-15
XBP1	0.10583	8.81599e-20	1.72793e-15
RPA3	0.105457	1.18596e-19	2.32449e-15
MIR155HG	0.105357	1.28474e-19	2.51808e-15
C10orf35	0.105324	1.3186e-19	2.58445e-15
STK32C	0.105291	1.35291e-19	2.65171e-15
PTRHD1	0.105201	1.45327e-19	2.84841e-15
CTC-444N24.11	0.105174	1.48517e-19	2.91094e-15
ZC3H7A	0.10515	1.51353e-19	2.96652e-15
TLK1	0.105147	1.51629e-19	2.97193e-15
RP11-620J15.3	0.105147	1.51726e-19	2.97384e-15
DUSP6	0.10512	1.54935e-19	3.03673e-15
SPNS3	0.105074	1.60706e-19	3.14985e-15
TUBB2A	0.105043	1.6473e-19	3.2287e-15
CDCA7	0.104988	1.71957e-19	3.37035e-15
EDF1	0.104935	1.79347e-19	3.51521e-15
APBB1IP	0.104898	1.84736e-19	3.62082e-15
RANBP9	0.104792	2.00818e-19	3.93604e-15
CCDC109B	0.104785	2.01935e-19	3.95792e-15
NCR3LG1	0.104781	2.026e-19	3.97097e-15
YIF1A	0.104711	2.14057e-19	4.19551e-15
FBXL19-AS1	0.104697	2.16375e-19	4.24095e-15
CREBL2	0.104578	2.37701e-19	4.65894e-15
ICAM2	0.10444	2.64992e-19	5.19384e-15
ATP5H	0.104402	2.73005e-19	5.3509e-15
ESYT2	0.104334	2.87965e-19	5.64412e-15
VPS37B	0.104274	3.01768e-19	5.91465e-15
NAMPT	0.104242	3.09439e-19	6.06501e-15
JHDM1D-AS1	0.104198	3.20292e-19	6.27773e-15
POLR2J2	0.104195	3.21068e-19	6.29292e-15
GPSM3	0.104162	3.29654e-19	6.46122e-15
DAD1	0.10416	3.30098e-19	6.46991e-15
BOLA1	0.104132	3.37317e-19	6.61142e-15
ANKRD11	0.104106	3.44343e-19	6.74913e-15
GPR18	0.104092	3.48217e-19	6.82506e-15
PPP1R3B	0.104074	3.5302e-19	6.91919e-15
TCEA2	0.104053	3.59049e-19	7.03736e-15
NFIA	0.104049	3.60151e-19	7.05895e-15
AC062017.1	0.104048	3.60373e-19	7.06331e-15
ABI2	0.104044	3.61411e-19	7.08366e-15
ACAA1	0.104039	3.62958e-19	7.11397e-15
IL18R1	0.104037	3.63564e-19	7.12585e-15
KMT2E	0.103976	3.81121e-19	7.46998e-15
RPL36	0.103967	3.83835e-19	7.52317e-15
FUT8	0.103931	3.95062e-19	7.74321e-15
MGAT5	0.103884	4.09547e-19	8.02713e-15
PEX26	0.103764	4.49878e-19	8.81761e-15
CTSH	0.103747	4.56002e-19	8.93765e-15
ITGB1BP1	0.103735	4.60151e-19	9.01895e-15
PNISR	0.103728	4.6296e-19	9.07402e-15
CAMTA2	0.103707	4.70447e-19	9.22075e-15
TMEM106C	0.103695	4.74836e-19	9.30678e-15
DIAPH1	0.103692	4.75937e-19	9.32836e-15
NDUFV2	0.103692	4.76175e-19	9.33303e-15
IL32	0.103652	4.91223e-19	9.62798e-15
ZNF518B	0.103617	5.04751e-19	9.89311e-15
BORCS7	0.103546	5.33566e-19	1.04579e-14
MFSD11	0.103417	5.89656e-19	1.15573e-14
THADA	0.103407	5.94463e-19	1.16515e-14
C15orf40	0.103384	6.05284e-19	1.18636e-14
TTC37	0.103328	6.32042e-19	1.2388e-14
RPL5	0.103212	6.91566e-19	1.35547e-14
RAB38	0.103208	6.94022e-19	1.36028e-14
SNRPN	0.10315	7.25721e-19	1.42241e-14
RP11-734K2.4	0.103092	7.59419e-19	1.48846e-14
FAM50A	0.103052	7.83248e-19	1.53517e-14
CD70	0.102973	8.32539e-19	1.63178e-14
RP11-37B2.1	0.102958	8.42729e-19	1.65175e-14
SEL1L3	0.102917	8.69778e-19	1.70476e-14
GALM	0.102902	8.79824e-19	1.72445e-14
BTF3	0.102888	8.89175e-19	1.74278e-14
TMEM237	0.102877	8.97081e-19	1.75828e-14
CCDC88A	0.102862	9.07383e-19	1.77847e-14
LINC00869	0.10285	9.15767e-19	1.7949e-14
PHTF2	0.102825	9.34199e-19	1.83103e-14
CES4A	0.102815	9.41067e-19	1.84449e-14
SLC47A1	0.102756	9.84857e-19	1.93032e-14
TYMP	0.102699	1.02949e-18	2.01781e-14
CLDND1	0.102646	1.07217e-18	2.10146e-14
PHKB	0.102615	1.09846e-18	2.15298e-14
PHLDA3	0.102562	1.14434e-18	2.24291e-14
RAB29	0.102534	1.1699e-18	2.29301e-14
ZNF518A	0.102486	1.21377e-18	2.37898e-14
SLC31A2	0.102441	1.2561e-18	2.46196e-14
DHX32	0.102356	1.34196e-18	2.63024e-14
RP5-991G20.1	0.102305	1.39525e-18	2.73468e-14
RNASET2	0.102268	1.43511e-18	2.81282e-14
FBXO48	0.10219	1.52392e-18	2.98688e-14
RRAGD	0.102189	1.52562e-18	2.99022e-14
PCSK7	0.102185	1.53014e-18	2.99908e-14
CLSTN1	0.102123	1.60566e-18	3.1471e-14
FUT11	0.102097	1.63753e-18	3.20955e-14
POC1B	0.102066	1.6765e-18	3.28594e-14
BZRAP1	0.102058	1.68748e-18	3.30745e-14
MIR181A1HG	0.102039	1.71221e-18	3.35593e-14
RPL41	0.102018	1.73985e-18	3.4101e-14
SEC11A	0.101954	1.82824e-18	3.58334e-14
DPM2	0.101924	1.8706e-18	3.66638e-14
DNAJB9	0.101801	2.05486e-18	4.02752e-14
SLC26A8	0.101773	2.09929e-18	4.11461e-14
NUMB	0.101749	2.13873e-18	4.19191e-14
HEG1	0.101722	2.1828e-18	4.27829e-14
RPL29	0.101647	2.31265e-18	4.5328e-14
SCAPER	0.101636	2.33196e-18	4.57063e-14
PGPEP1	0.101616	2.36726e-18	4.63984e-14
UBL3	0.101576	2.44157e-18	4.78548e-14
C5orf42	0.101559	2.47259e-18	4.84628e-14
S100A11	0.101522	2.54438e-18	4.98698e-14
PBXIP1	0.10151	2.56674e-18	5.03082e-14
TMEM63A	0.101502	2.58294e-18	5.06257e-14
PRADC1	0.101427	2.73565e-18	5.36187e-14
RP11-121P12.1	0.101331	2.94393e-18	5.7701e-14
LLGL2	0.101313	2.98529e-18	5.85117e-14
EIF3E	0.101287	3.04342e-18	5.96511e-14
BRE	0.101269	3.0862e-18	6.04895e-14
IKZF3	0.101257	3.11507e-18	6.10553e-14
SMOX	0.101198	3.25732e-18	6.38435e-14
CYP4F35P	0.101193	3.27e-18	6.4092e-14
RPL36A	0.101183	3.29651e-18	6.46116e-14
RP11-377G16.2	0.101171	3.32531e-18	6.51761e-14
LBP	0.101171	3.32531e-18	6.51761e-14
MAP4	0.101156	3.36259e-18	6.59067e-14
IL4I1	0.101007	3.76649e-18	7.38231e-14
ARHGAP18	0.100985	3.83167e-18	7.51007e-14
CGGBP1	0.10095	3.93342e-18	7.7095e-14
TMEM106B	0.100934	3.98252e-18	7.80573e-14
HADHA	0.100898	4.09306e-18	8.02241e-14
BSDC1	0.100882	4.14161e-18	8.11755e-14
HMBOX1	0.100866	4.1939e-18	8.22004e-14
RBPJ	0.100598	5.13826e-18	1.0071e-13
FOSB	0.100556	5.30653e-18	1.04008e-13
ENTPD1	0.100445	5.76873e-18	1.13067e-13
CHMP2A	0.100355	6.17586e-18	1.21047e-13
DCAF7	0.100331	6.28978e-18	1.2328e-13
CTSZ	0.100266	6.60472e-18	1.29452e-13
PDK1	0.100254	6.66541e-18	1.30642e-13
PAM	0.10021	6.88884e-18	1.35021e-13
MBNL2	0.100183	7.03012e-18	1.3779e-13
RPS9	0.100114	7.40674e-18	1.45172e-13
PDXK	0.100102	7.47727e-18	1.46555e-13
FAM177A1	0.100071	7.65433e-18	1.50025e-13
DDX17	0.0999524	8.36661e-18	1.63985e-13
TMEM101	0.0999488	8.38892e-18	1.64423e-13
SIPA1L1	0.0998803	8.83296e-18	1.73126e-13
AKR1A1	0.0998761	8.86055e-18	1.73667e-13
HOMER3	0.0998506	9.03218e-18	1.77031e-13
PRKDC	0.0998486	9.04578e-18	1.77297e-13
DOCK2	0.0998431	9.08296e-18	1.78026e-13
BLVRB	0.099757	9.69067e-18	1.89937e-13
HMGN1	0.0996439	1.05486e-17	2.06752e-13
FOXE1	0.0995906	1.09789e-17	2.15186e-13
AIM2	0.0994601	1.2107e-17	2.37298e-13
ANKRD36C	0.0994433	1.22601e-17	2.40298e-13
LCP1	0.0994294	1.23889e-17	2.42822e-13
STIM1	0.0994163	1.25107e-17	2.4521e-13
RP11-792A8.4	0.099414	1.25321e-17	2.45629e-13
NUP214	0.0994106	1.25646e-17	2.46265e-13
VSIG10	0.0994098	1.25716e-17	2.46402e-13
KLHL6	0.0993897	1.27625e-17	2.50144e-13
NCS1	0.0993621	1.3028e-17	2.55349e-13
NDUFA1	0.0993564	1.30844e-17	2.56454e-13
RAB6A	0.099356	1.30877e-17	2.56519e-13
NKTR	0.0993403	1.32428e-17	2.59559e-13
SLC35E4	0.0993042	1.36045e-17	2.66649e-13
ACOT13	0.0992814	1.38389e-17	2.71242e-13
RP11-356I2.1	0.0991743	1.49913e-17	2.9383e-13
TP53TG1	0.0991245	1.55597e-17	3.04969e-13
KIAA1109	0.099063	1.62901e-17	3.19286e-13
ASB9	0.0990345	1.66397e-17	3.26139e-13
CCDC107	0.0990312	1.66807e-17	3.26942e-13
INPP5D	0.0990287	1.67116e-17	3.27546e-13
MXD4	0.0990271	1.67325e-17	3.27956e-13
GPATCH2L	0.098995	1.71373e-17	3.35891e-13
RAD9A	0.0989792	1.73408e-17	3.39879e-13
CISD3	0.0988789	1.86856e-17	3.66237e-13
CASC4	0.0988645	1.88867e-17	3.7018e-13
FAM162A	0.0988371	1.92759e-17	3.77807e-13
WSB1	0.0988367	1.92813e-17	3.77914e-13
NFATC1	0.0987606	2.04041e-17	3.99919e-13
RP11-115C21.2	0.0987511	2.05486e-17	4.02752e-13
STARD4	0.0986858	2.15708e-17	4.22788e-13
ATP11B	0.0986051	2.2904e-17	4.48918e-13
NR1H2	0.0986034	2.29328e-17	4.49483e-13
RPL17	0.098574	2.34384e-17	4.59393e-13
MAPRE2	0.0985684	2.35366e-17	4.61318e-13
TANK	0.0985443	2.39613e-17	4.69641e-13
RPL36AL	0.0984858	2.50236e-17	4.90463e-13
DLGAP1-AS1	0.0984767	2.5194e-17	4.93802e-13
MAP2K1	0.0984755	2.52147e-17	4.94208e-13
ERO1A	0.0984641	2.54288e-17	4.98405e-13
MPZL1	0.0984594	2.55182e-17	5.00157e-13
KRCC1	0.0983732	2.72007e-17	5.33134e-13
MRC2	0.0982984	2.87502e-17	5.63504e-13
JMY	0.0982908	2.89124e-17	5.66684e-13
CAMK1	0.0982777	2.91942e-17	5.72206e-13
SPN	0.0982253	3.03481e-17	5.94823e-13
PDE7A	0.098221	3.04444e-17	5.96711e-13
SPATA20	0.0981846	3.12764e-17	6.13017e-13
PHPT1	0.0981591	3.18707e-17	6.24665e-13
ETHE1	0.0980308	3.50381e-17	6.86746e-13
LINC00116	0.0980108	3.55604e-17	6.96984e-13
BBX	0.0979428	3.73899e-17	7.32842e-13
NDUFA13	0.0979411	3.74368e-17	7.33762e-13
CBARP	0.0979121	3.8246e-17	7.49622e-13
SMPD1	0.09773	4.3735e-17	8.57206e-13
CDKN1A	0.0977024	4.46312e-17	8.74771e-13
CRYBG3	0.097648	4.64534e-17	9.10486e-13
APLP2	0.0975779	4.89088e-17	9.58612e-13
RABAC1	0.0975473	5.00229e-17	9.80449e-13
HHEX	0.0975368	5.0409e-17	9.88015e-13
RP11-7F17.8	0.0975237	5.08953e-17	9.97547e-13
ZNF580	0.0975136	5.12764e-17	1.00502e-12
ITPR2	0.0975102	5.14056e-17	1.00755e-12
MYO5A	0.097496	5.19409e-17	1.01804e-12
PIH1D1	0.0974734	5.28129e-17	1.03513e-12
PRKCH	0.0974506	5.37028e-17	1.05258e-12
RNF115	0.0974402	5.41156e-17	1.06066e-12
GCC2	0.0974264	5.46632e-17	1.0714e-12
GNB1	0.0973917	5.60734e-17	1.09904e-12
NOL3	0.0973594	5.74167e-17	1.12537e-12
C1RL	0.0973392	5.82727e-17	1.14215e-12
CYTIP	0.0973131	5.93983e-17	1.16421e-12
COPA	0.0973046	5.97688e-17	1.17147e-12
RP11-134G8.5	0.097302	5.9883e-17	1.17371e-12
DCAF11	0.0972489	6.2261e-17	1.22032e-12
INPP5F	0.0972459	6.23989e-17	1.22302e-12
ISG15	0.0971827	6.53537e-17	1.28093e-12
GTDC1	0.097122	6.83182e-17	1.33904e-12
MCL1	0.0971219	6.83226e-17	1.33912e-12
METRNL	0.0970918	6.98422e-17	1.36891e-12
TAOK3	0.0970824	7.03262e-17	1.37839e-12
WHAMM	0.0970695	7.09899e-17	1.3914e-12
CTD-2054N24.2	0.0970579	7.15958e-17	1.40328e-12
SMUG1	0.0970518	7.19192e-17	1.40962e-12
MGME1	0.0970101	7.4143e-17	1.4532e-12
SMCO4	0.096995	7.49667e-17	1.46935e-12
ZDHHC12	0.0969645	7.66544e-17	1.50243e-12
BCL2A1	0.0969471	7.76336e-17	1.52162e-12
PTTG1IP	0.0969154	7.94495e-17	1.55721e-12
IRF2BP2	0.0968438	8.3713e-17	1.64077e-12
PIK3IP1	0.0967942	8.67937e-17	1.70116e-12
AC006129.2	0.0967534	8.94132e-17	1.7525e-12
RP11-147L13.15	0.0966707	9.49657e-17	1.86133e-12
LEPROTL1	0.0966683	9.51286e-17	1.86452e-12
FHL1	0.0966559	9.59938e-17	1.88148e-12
CITED2	0.0966477	9.6567e-17	1.89271e-12
CTSD	0.0966381	9.72457e-17	1.90602e-12
KIAA0232	0.0966174	9.87206e-17	1.93492e-12
CSNK1E	0.0966089	9.9331e-17	1.94689e-12
HMGCS1	0.0964965	1.07794e-16	2.11275e-12
STRBP	0.0964912	1.08205e-16	2.12081e-12
EMB	0.0964776	1.09279e-16	2.14186e-12
WAC-AS1	0.0964639	1.10376e-16	2.16338e-12
PYURF	0.0964624	1.10495e-16	2.16571e-12
BLOC1S2	0.0964261	1.13442e-16	2.22347e-12
FRYL	0.0963755	1.17694e-16	2.30679e-12
TBC1D17	0.0963499	1.19896e-16	2.34996e-12
ARL2BP	0.0963187	1.22642e-16	2.40378e-12
UBXN2A	0.0962747	1.2662e-16	2.48175e-12
WI2-87327B8.2	0.096213	1.3241e-16	2.59523e-12
PLEKHA2	0.0961874	1.34893e-16	2.6439e-12
YIPF3	0.0961855	1.35075e-16	2.64748e-12
AIDA	0.0961469	1.38902e-16	2.72249e-12
AKR1B1	0.0961358	1.40024e-16	2.74447e-12
RP11-796E2.4	0.0960234	1.5189e-16	2.97704e-12
NRBP2	0.0960121	1.53139e-16	3.00153e-12
P2RY8	0.0959871	1.5593e-16	3.05623e-12
CHCHD5	0.0959823	1.56472e-16	3.06685e-12
TMEM99	0.0958795	1.68534e-16	3.30326e-12
CARD8	0.0958633	1.70521e-16	3.34221e-12
NPDC1	0.0958519	1.71921e-16	3.36965e-12
EDN1	0.095828	1.74909e-16	3.42823e-12
SLCO3A1	0.095782	1.80812e-16	3.54391e-12
LINC01550	0.0957803	1.81041e-16	3.5484e-12
PCNP	0.0957679	1.8267e-16	3.58033e-12
GNG5	0.0957537	1.84548e-16	3.61714e-12
CD40LG	0.0957025	1.91492e-16	3.75323e-12
ZNF428	0.095664	1.9687e-16	3.85865e-12
HOXB6	0.0956526	1.98502e-16	3.89064e-12
SCPEP1	0.0956078	2.05006e-16	4.01812e-12
PFKFB4	0.0956044	2.05507e-16	4.02795e-12
TTBK2	0.0954997	2.21592e-16	4.34321e-12
UBXN6	0.0954787	2.24963e-16	4.40927e-12
PTPN4	0.0954729	2.25899e-16	4.42763e-12
ERGIC3	0.0954132	2.35802e-16	4.62172e-12
USP12	0.095407	2.36857e-16	4.64239e-12
TPT1-AS1	0.0953729	2.42741e-16	4.75772e-12
CTB-179K24.3	0.0952716	2.61054e-16	5.11665e-12
PABPC1	0.0952667	2.61956e-16	5.13433e-12
NMU	0.0952655	2.62192e-16	5.13896e-12
ACYP2	0.0952541	2.64348e-16	5.18123e-12
CHCHD2	0.0951269	2.8959e-16	5.67597e-12
WHSC1L1	0.095114	2.92274e-16	5.72857e-12
NUDT2	0.0951089	2.93346e-16	5.74957e-12
FEZ1	0.0950425	3.07633e-16	6.0296e-12
UBE2Q2	0.0949563	3.27198e-16	6.41307e-12
GABARAPL2	0.0949269	3.34151e-16	6.54935e-12
SURF1	0.0949191	3.36027e-16	6.58614e-12
DYNLT1	0.0948957	3.41677e-16	6.69688e-12
AC112721.1	0.094885	3.44298e-16	6.74825e-12
STX16	0.094885	3.4431e-16	6.74847e-12
AKAP7	0.0948778	3.46074e-16	6.78305e-12
GNAQ	0.0948582	3.50956e-16	6.87874e-12
BAX	0.0948439	3.54575e-16	6.94966e-12
CYFIP2	0.0948261	3.59101e-16	7.03837e-12
CENPW	0.0947408	3.81658e-16	7.48049e-12
FTH1	0.0945612	4.33782e-16	8.50213e-12
ADAM19	0.094541	4.40073e-16	8.62542e-12
SHOC2	0.0945289	4.43888e-16	8.70021e-12
FAAP20	0.0945129	4.48969e-16	8.79979e-12
CRIPT	0.0944759	4.6095e-16	9.03462e-12
SYNE1	0.0944559	4.67566e-16	9.16429e-12
SIRT2	0.0944336	4.75023e-16	9.31045e-12
TBCA	0.0944233	4.78517e-16	9.37894e-12
CALCOCO2	0.0944209	4.79327e-16	9.3948e-12
CD63	0.0944033	4.85368e-16	9.51322e-12
ALDH1L2	0.094403	4.8547e-16	9.51521e-12
VOPP1	0.0943938	4.88676e-16	9.57805e-12
EEF1B2	0.0943575	5.01432e-16	9.82806e-12
CALM3	0.0942885	5.2663e-16	1.03219e-11
DDX6	0.0942692	5.33882e-16	1.04641e-11
TEP1	0.0942356	5.46769e-16	1.07167e-11
C4orf36	0.0942032	5.59506e-16	1.09663e-11
LINC01184	0.0941806	5.68546e-16	1.11435e-11
MRPS16	0.0941748	5.70874e-16	1.11891e-11
WARS	0.0941445	5.83296e-16	1.14326e-11
RASSF7	0.0941368	5.8649e-16	1.14952e-11
MB21D2	0.0941276	5.90346e-16	1.15708e-11
TCEB3-AS1	0.0940896	6.06455e-16	1.18865e-11
ASXL2	0.094085	6.08418e-16	1.1925e-11
CMTM6	0.0940568	6.20722e-16	1.21662e-11
PRDX6	0.0940243	6.35174e-16	1.24494e-11
MIEN1	0.0940232	6.35636e-16	1.24585e-11
TINF2	0.0940091	6.42022e-16	1.25836e-11
TMOD3	0.0939957	6.48154e-16	1.27038e-11
ZBTB32	0.0939933	6.49267e-16	1.27256e-11
SLC7A6	0.0939917	6.50002e-16	1.274e-11
CD2	0.0939189	6.84362e-16	1.34135e-11
VTI1B	0.0938944	6.96317e-16	1.36478e-11
LYRM7	0.0938559	7.15555e-16	1.40249e-11
IFT57	0.0938525	7.17251e-16	1.40581e-11
ZFAND6	0.0938012	7.43745e-16	1.45774e-11
VGLL4	0.0937535	7.69255e-16	1.50774e-11
SMIM4	0.0937146	7.90654e-16	1.54968e-11
SGK494	0.0936956	8.0135e-16	1.57065e-11
DHFRL1	0.093664	8.19405e-16	1.60603e-11
ST3GAL5-AS1	0.0936168	8.47153e-16	1.66042e-11
RP11-126K1.2	0.0935252	9.03639e-16	1.77113e-11
TIMM8B	0.0933855	9.97001e-16	1.95412e-11
TTTY15	0.0933609	1.01444e-15	1.9883e-11
MAP4K5	0.0933535	1.01974e-15	1.99869e-11
MYEOV2	0.0932837	1.07104e-15	2.09924e-11
SEC14L1	0.0932816	1.07259e-15	2.10228e-11
BRCA1	0.0932793	1.07429e-15	2.10562e-11
PIN4	0.0932582	1.09034e-15	2.13707e-11
ADAMTS6	0.0932578	1.09065e-15	2.13768e-11
SOCS2	0.0932559	1.09214e-15	2.14059e-11
TTC17	0.0931957	1.13932e-15	2.23307e-11
KLF9	0.093173	1.15756e-15	2.26883e-11
TNS3	0.0931243	1.19787e-15	2.34783e-11
QPCT	0.093103	1.21584e-15	2.38305e-11
TMED4	0.0930965	1.22144e-15	2.39402e-11
JRKL	0.0930795	1.23608e-15	2.42271e-11
SLAMF1	0.0930327	1.27729e-15	2.50349e-11
ATP6V0E2	0.0930216	1.28726e-15	2.52303e-11
KIAA0355	0.0930163	1.29204e-15	2.53239e-11
ARID1A	0.0929357	1.36707e-15	2.67946e-11
CHST12	0.0928562	1.44531e-15	2.83281e-11
DUSP28	0.0927986	1.50478e-15	2.94936e-11
RP11-152N13.5	0.0927978	1.50562e-15	2.95102e-11
SARAF	0.0927881	1.51586e-15	2.97108e-11
C6orf1	0.0927837	1.52049e-15	2.98017e-11
TMEM243	0.0927735	1.53133e-15	3.00141e-11
SLC35A4	0.0927263	1.58272e-15	3.10213e-11
GS1-279B7.2	0.092696	1.61661e-15	3.16856e-11
MLF2	0.0926526	1.66629e-15	3.26592e-11
S100PBP	0.0926408	1.68004e-15	3.29287e-11
RHEBL1	0.0925966	1.73275e-15	3.39619e-11
ARHGDIB	0.0925832	1.74901e-15	3.42806e-11
SH3BP5L	0.0925738	1.76042e-15	3.45043e-11
RNF213	0.0925441	1.79729e-15	3.52269e-11
APOA1BP	0.0925372	1.80601e-15	3.53978e-11
NDUFB11	0.0925301	1.81492e-15	3.55725e-11
MAFF	0.0925237	1.82311e-15	3.5733e-11
C22orf39	0.0925113	1.83884e-15	3.60413e-11
KAT2B	0.0924702	1.89234e-15	3.70899e-11
KIAA2026	0.0924593	1.90679e-15	3.73731e-11
UTS2	0.0924483	1.92145e-15	3.76604e-11
SH2D2A	0.0924152	1.96616e-15	3.85367e-11
TAC3	0.0924113	1.97148e-15	3.86411e-11
MAX	0.0923972	1.99093e-15	3.90223e-11
C3orf67	0.0923921	1.99808e-15	3.91624e-11
ATF7IP	0.0923522	2.05428e-15	4.02639e-11
PHF1	0.092314	2.10962e-15	4.13486e-11
DCTN3	0.0922985	2.13254e-15	4.17977e-11
ZEB1-AS1	0.0922744	2.16859e-15	4.25043e-11
RPP25L	0.0922658	2.18155e-15	4.27585e-11
MLLT6	0.0922399	2.22124e-15	4.35363e-11
CTD-2587H19.3	0.0922373	2.22523e-15	4.36146e-11
DUSP8	0.0922283	2.23912e-15	4.38868e-11
ALKBH5	0.0922062	2.27389e-15	4.45682e-11
NACC2	0.0922036	2.27796e-15	4.46479e-11
TDRKH	0.0921959	2.29009e-15	4.48858e-11
GPNMB	0.0921253	2.40528e-15	4.71435e-11
PVT1	0.0921187	2.41623e-15	4.73581e-11
HERC2	0.0921158	2.42104e-15	4.74524e-11
SETBP1	0.0920884	2.46766e-15	4.83662e-11
PCGF5	0.0920788	2.48414e-15	4.86891e-11
BOLA3	0.0920658	2.50654e-15	4.91282e-11
ARHGEF12	0.0920195	2.58844e-15	5.07335e-11
RP11-72M17.1	0.0920123	2.60139e-15	5.09873e-11
RP11-446N19.1	0.091977	2.6658e-15	5.22498e-11
INPP4B	0.0919426	2.73004e-15	5.35088e-11
MAGI3	0.091938	2.73875e-15	5.36794e-11
RP11-154H23.3	0.0919318	2.75059e-15	5.39116e-11
CCR6	0.0919248	2.76393e-15	5.4173e-11
RUNX2	0.0919045	2.80302e-15	5.49391e-11
GMCL1	0.0918553	2.90009e-15	5.68418e-11
ARSG	0.0918514	2.90807e-15	5.69981e-11
PAG1	0.0917568	3.10469e-15	6.08519e-11
TRAPPC6A	0.0917394	3.14217e-15	6.15865e-11
EIF3K	0.0917103	3.20601e-15	6.28378e-11
BCAR3	0.0916933	3.24393e-15	6.35811e-11
TSPAN5	0.0916689	3.29912e-15	6.46627e-11
ATP5J2	0.0916472	3.34901e-15	6.56406e-11
OSER1-AS1	0.0916431	3.35835e-15	6.58236e-11
PTP4A2	0.091568	3.53705e-15	6.93262e-11
LEPROT	0.0915543	3.57064e-15	6.99846e-11
RHOA	0.0914971	3.7144e-15	7.28022e-11
SOCS3	0.091486	3.74297e-15	7.33623e-11
CDIPT	0.0914553	3.82296e-15	7.49299e-11
LGALS3	0.0914551	3.82333e-15	7.49373e-11
GALNT10	0.0914242	3.90569e-15	7.65515e-11
C17orf89	0.0914045	3.95902e-15	7.75967e-11
SIAH2	0.0913947	3.98594e-15	7.81243e-11
ATP5J	0.0913474	4.11786e-15	8.07101e-11
ATRIP	0.0913322	4.1611e-15	8.15575e-11
TP73	0.0913014	4.2504e-15	8.33078e-11
CCDC184	0.0911742	4.63876e-15	9.09197e-11
IFNGR1	0.0911426	4.74051e-15	9.2914e-11
XRRA1	0.0911135	4.83631e-15	9.47916e-11
COL4A3BP	0.0910866	4.92616e-15	9.65527e-11
DUSP10	0.0910323	5.11337e-15	1.00222e-10
CTDNEP1	0.0910072	5.20197e-15	1.01959e-10
CCPG1	0.0909748	5.31907e-15	1.04254e-10
MPLKIP	0.0909444	5.43094e-15	1.06446e-10
GPR19	0.090861	5.75006e-15	1.12701e-10
LRRC28	0.0908504	5.79212e-15	1.13526e-10
ADORA2B	0.0907885	6.04293e-15	1.18441e-10
DEDD2	0.0907763	6.09346e-15	1.19432e-10
BCL2L1	0.0907598	6.16278e-15	1.2079e-10
STOM	0.0907395	6.24873e-15	1.22475e-10
HECA	0.0907326	6.27809e-15	1.23051e-10
KIF21A	0.0907236	6.31707e-15	1.23815e-10
SIRPG	0.090713	6.36312e-15	1.24717e-10
SP140	0.0907066	6.3911e-15	1.25265e-10
RP1-234P15.4	0.0906751	6.52994e-15	1.27987e-10
STX17-AS1	0.0906667	6.56774e-15	1.28728e-10
HLA-E	0.0906631	6.5839e-15	1.29044e-10
TLN2	0.0906604	6.59592e-15	1.2928e-10
TMEM59	0.09065	6.64296e-15	1.30202e-10
PMS2	0.0906398	6.68939e-15	1.31112e-10
RALY-AS1	0.0906384	6.69559e-15	1.31234e-10
ZFP36	0.0906365	6.70439e-15	1.31406e-10
BCAT1	0.0906339	6.71644e-15	1.31642e-10
HOXB2	0.0905781	6.977e-15	1.36749e-10
ATP5D	0.0905723	7.00488e-15	1.37296e-10
AC074289.1	0.0905682	7.02469e-15	1.37684e-10
SNX3	0.0905553	7.08645e-15	1.38894e-10
YPEL1	0.0905485	7.11962e-15	1.39545e-10
SLC12A6	0.0905444	7.13936e-15	1.39931e-10
VPS13D	0.0905379	7.1711e-15	1.40553e-10
THEM4	0.0905015	7.35168e-15	1.44093e-10
IER5	0.0904516	7.60589e-15	1.49075e-10
MAD2L2	0.0904079	7.83604e-15	1.53586e-10
PPP1R16B	0.0904071	7.84033e-15	1.53671e-10
CHPF2	0.0903813	7.97919e-15	1.56392e-10
ARF3	0.0903544	8.12653e-15	1.5928e-10
FGGY	0.0903478	8.16322e-15	1.59999e-10
BRI3	0.0903333	8.24418e-15	1.61586e-10
RP11-96H19.1	0.0902949	8.46259e-15	1.65867e-10
SNX17	0.0902857	8.51586e-15	1.66911e-10
SPTAN1	0.0902817	8.53924e-15	1.67369e-10
UBE2F	0.0902734	8.58738e-15	1.68313e-10
GOLGB1	0.0902556	8.69184e-15	1.7036e-10
TMEM8A	0.0901897	9.09058e-15	1.78175e-10
NUTM2A-AS1	0.0901881	9.10025e-15	1.78365e-10
RP1-199J3.7	0.090167	9.23155e-15	1.80938e-10
COX7B	0.0901663	9.23611e-15	1.81028e-10
TMUB2	0.0900909	9.72104e-15	1.90532e-10
NDUFAF3	0.0900821	9.77953e-15	1.91679e-10
SPICE1	0.0900764	9.8177e-15	1.92427e-10
IL10RB	0.0900717	9.84891e-15	1.93039e-10
PVRL3	0.0900677	9.87594e-15	1.93568e-10
LPAR3	0.0900636	9.90355e-15	1.9411e-10
IFITM1	0.0900455	1.00258e-14	1.96506e-10
SLC35G2	0.0900024	1.03234e-14	2.02339e-10
AGPAT2	0.089959	1.06318e-14	2.08383e-10
TMEM80	0.0899477	1.07133e-14	2.09981e-10
SESN2	0.0899286	1.08528e-14	2.12714e-10
STX12	0.0899255	1.08755e-14	2.1316e-10
MLK7-AS1	0.0898929	1.11187e-14	2.17927e-10
MYO1F	0.0898857	1.11728e-14	2.18987e-10
ATPAF2	0.0898748	1.12559e-14	2.20616e-10
ZNF106	0.0898648	1.13322e-14	2.22112e-10
LRRC8B	0.0898517	1.14332e-14	2.24091e-10
KLF3	0.0898367	1.15497e-14	2.26373e-10
TRADD	0.0898165	1.17093e-14	2.29503e-10
SFMBT2	0.0898136	1.17318e-14	2.29943e-10
SLFN12L	0.0897602	1.21639e-14	2.38413e-10
ANKRD36B	0.0897544	1.22118e-14	2.39351e-10
TAF9	0.0897066	1.26129e-14	2.47214e-10
ZNF395	0.089676	1.2876e-14	2.5237e-10
MT-ATP8	0.0896279	1.33014e-14	2.60707e-10
MBD5	0.0896006	1.35496e-14	2.65573e-10
AMIGO1	0.0895963	1.3589e-14	2.66344e-10
CDIP1	0.089575	1.37854e-14	2.70194e-10
SERPINB9	0.0895739	1.37958e-14	2.70397e-10
MCF2L2	0.0895628	1.38997e-14	2.72435e-10
LIPE-AS1	0.0895058	1.44447e-14	2.83116e-10
PCM1	0.0894833	1.46657e-14	2.87447e-10
CLCN3	0.0894774	1.47237e-14	2.88585e-10
NCKAP1L	0.0894421	1.50784e-14	2.95536e-10
LSM3	0.0894385	1.51153e-14	2.9626e-10
TBX21	0.0894263	1.52405e-14	2.98715e-10
NFAT5	0.0894232	1.5272e-14	2.99331e-10
RPAP2	0.0894074	1.54354e-14	3.02534e-10
SLC39A8	0.0893906	1.56112e-14	3.0598e-10
ZC3HAV1	0.0893851	1.56692e-14	3.07117e-10
ARSK	0.0893738	1.57891e-14	3.09466e-10
SPTBN1	0.0893707	1.58216e-14	3.10103e-10
GPR137B	0.0893697	1.58322e-14	3.10312e-10
RAB4A	0.0893657	1.58749e-14	3.11147e-10
RTCA	0.0893579	1.59585e-14	3.12786e-10
LINC00475	0.0893453	1.60951e-14	3.15464e-10
RGCC	0.0893345	1.62124e-14	3.17764e-10
TMEM131	0.0892815	1.68016e-14	3.29311e-10
C2orf68	0.0892632	1.70099e-14	3.33395e-10
KIF1C	0.0892157	1.75621e-14	3.44216e-10
TIMM17B	0.0891821	1.79629e-14	3.52073e-10
TMEM71	0.089117	1.87669e-14	3.6783e-10
ENPP4	0.0891092	1.88644e-14	3.69742e-10
RUNX3	0.0891005	1.89756e-14	3.71923e-10
LOXL1-AS1	0.0890738	1.93186e-14	3.78645e-10
RP11-12G12.7	0.08907	1.93682e-14	3.79616e-10
SYNE3	0.0890618	1.94752e-14	3.81714e-10
SRSF2	-0.0890506	1.96215e-14	3.84581e-10
UHMK1	0.0890033	2.02542e-14	3.96983e-10
MIA3	0.0889939	2.03831e-14	3.99509e-10
PIP4K2A	0.0889904	2.04313e-14	4.00454e-10
VLDLR	0.0889867	2.0481e-14	4.01428e-10
BCKDK	0.0889407	2.11238e-14	4.14027e-10
AP2M1	0.0889072	2.16025e-14	4.23409e-10
RHEB	0.0889065	2.16135e-14	4.23625e-10
YIPF4	0.0888824	2.19652e-14	4.30519e-10
TM7SF3	0.0888796	2.20067e-14	4.31332e-10
NARF	0.0888775	2.20369e-14	4.31922e-10
CD151	0.0888627	2.22573e-14	4.36244e-10
ACTN4	0.0888514	2.24257e-14	4.39544e-10
DIAPH2	0.0888449	2.25233e-14	4.41456e-10
ARPC1B	0.0888275	2.27876e-14	4.46636e-10
CALM1	0.0888014	2.31891e-14	4.54507e-10
PCYOX1	0.0887917	2.33402e-14	4.57468e-10
MAN1A2	0.0887543	2.39326e-14	4.69079e-10
SEC61B	0.0886978	2.48535e-14	4.87129e-10
RP11-47L3.1	0.0886957	2.48892e-14	4.87828e-10
TTC14	0.0886872	2.50312e-14	4.90611e-10
HMGCL	0.0885993	2.65449e-14	5.20279e-10
ATF7IP2	0.0885627	2.7201e-14	5.3314e-10
HOXB9	0.088535	2.77089e-14	5.43094e-10
KAT6B	0.0885344	2.77205e-14	5.43322e-10
RP1-313I6.12	0.0885207	2.79754e-14	5.48317e-10
MBD2	0.0884557	2.92142e-14	5.72598e-10
PLEC	0.0884306	2.97067e-14	5.82251e-10
SELPLG	0.0884126	3.00662e-14	5.89297e-10
N4BP2	0.0884027	3.02656e-14	5.93206e-10
VIMP	0.0883561	3.12195e-14	6.11902e-10
SRSF8	0.088331	3.17466e-14	6.22234e-10
RNF125	0.0882897	3.26299e-14	6.39547e-10
PPM1K	0.0882817	3.28055e-14	6.42988e-10
ZNF524	0.0882671	3.31258e-14	6.49266e-10
MRPL23	0.0882141	3.43149e-14	6.72573e-10
TNFRSF14	0.0881031	3.69418e-14	7.24059e-10
POLQ	0.0880946	3.715e-14	7.2814e-10
NHLRC3	0.0880912	3.72336e-14	7.29779e-10
CDK5RAP2	0.088088	3.73128e-14	7.31331e-10
SUPT5H	0.0880845	3.74e-14	7.3304e-10
TGFBR3L	0.0880685	3.77994e-14	7.40868e-10
2021-09-06	0.0880623	3.79548e-14	7.43915e-10
PXN	0.0880257	3.88902e-14	7.62248e-10
RPS26	0.0879519	4.08404e-14	8.00472e-10
VDR	0.0878698	4.31257e-14	8.45264e-10
CLTCL1	0.08784	4.39832e-14	8.6207e-10
STK25	0.0878247	4.44335e-14	8.70896e-10
IGLON5	0.0878124	4.47945e-14	8.77972e-10
TMEM147	0.0877942	4.53395e-14	8.88654e-10
CDK2AP2	0.0877743	4.59389e-14	9.00402e-10
TGFBR3	0.0877613	4.63364e-14	9.08194e-10
FOXB1	0.0877181	4.76815e-14	9.34557e-10
CCL28	0.0877033	4.81496e-14	9.43732e-10
HERC5	0.0876766	4.90062e-14	9.60522e-10
FOXP4	0.0875982	5.16131e-14	1.01162e-09
AC007292.6	0.0875825	5.2149e-14	1.02212e-09
MNAT1	0.0875387	5.36792e-14	1.05211e-09
TMED10	0.0875349	5.38143e-14	1.05476e-09
RINL	0.0875291	5.40201e-14	1.05879e-09
EIF3J-AS1	0.0875145	5.45456e-14	1.06909e-09
IDH2	0.087494	5.52864e-14	1.08361e-09
ORAI3	0.0874776	5.58892e-14	1.09543e-09
MOAP1	0.0874551	5.67254e-14	1.11182e-09
TMEM2	0.0874386	5.73441e-14	1.12394e-09
ZNF688	0.0874109	5.84017e-14	1.14467e-09
HSBP1L1	0.0873895	5.92311e-14	1.16093e-09
RALBP1	0.087388	5.92902e-14	1.16209e-09
STARD9	0.0873415	6.11351e-14	1.19825e-09
MGEA5	0.0873397	6.12042e-14	1.1996e-09
P4HA2	0.0873344	6.14197e-14	1.20383e-09
TAPBP	0.0873218	6.19308e-14	1.21384e-09
PYHIN1	0.0872867	6.3379e-14	1.24223e-09
NEK1	0.0872826	6.35508e-14	1.2456e-09
SSH2	0.0872719	6.39986e-14	1.25437e-09
EPB41	0.0872668	6.42145e-14	1.2586e-09
NDUFS5	0.0872272	6.59083e-14	1.2918e-09
ELOVL6	0.0872	6.71003e-14	1.31517e-09
MALT1	0.0871936	6.73825e-14	1.3207e-09
CTNNA1	0.0871768	6.81321e-14	1.33539e-09
ABHD14B	0.0871538	6.91692e-14	1.35572e-09
MAF1	0.0870944	7.19192e-14	1.40962e-09
SYNRG	0.0870575	7.36831e-14	1.44419e-09
RPS6KA3	0.0870229	7.53798e-14	1.47744e-09
RFX3	0.0869853	7.72618e-14	1.51433e-09
EFCAB14	0.0869249	8.03823e-14	1.57549e-09
EMP1	0.086908	8.12787e-14	1.59306e-09
CIB1	0.0869023	8.15797e-14	1.59896e-09
ERLEC1	0.08688	8.27843e-14	1.62257e-09
GYPC	0.0868681	8.34313e-14	1.63525e-09
USP34	0.0868511	8.43661e-14	1.65358e-09
PRRT4	0.086837	8.51491e-14	1.66892e-09
ADORA2A-AS1	0.0868329	8.53751e-14	1.67335e-09
CYTH1	0.086823	8.59302e-14	1.68423e-09
ATP2B1	0.0867951	8.75161e-14	1.71531e-09
ST3GAL1	0.0867693	8.9002e-14	1.74444e-09
COX20	0.0867682	8.90678e-14	1.74573e-09
TP53I13	0.0867562	8.977e-14	1.75949e-09
PACS1	0.0867245	9.16498e-14	1.79634e-09
PRDX4	0.086651	9.61649e-14	1.88483e-09
C21orf91	0.0866204	9.81031e-14	1.92282e-09
RP11-448A19.1	0.0865925	9.99117e-14	1.95827e-09
SAMHD1	0.0865751	1.0105e-13	1.98057e-09
AC005076.5	0.0865648	1.01731e-13	1.99393e-09
CCM2	0.0865508	1.02667e-13	2.01227e-09
RP1-261G23.7	0.0865412	1.03311e-13	2.02491e-09
SLC19A2	0.0865155	1.05061e-13	2.0592e-09
TMEM175	0.0864973	1.06313e-13	2.08374e-09
CD53	0.0864796	1.07547e-13	2.10792e-09
CRYL1	0.0864564	1.09191e-13	2.14014e-09
PURB	0.0864561	1.09207e-13	2.14046e-09
ARHGEF6	0.0864484	1.09756e-13	2.15123e-09
EXOC6B	0.0864316	1.10968e-13	2.17498e-09
ATXN7L3B	0.0863753	1.15111e-13	2.25618e-09
SUMO1	0.0863667	1.15758e-13	2.26886e-09
C1orf162	0.0863553	1.16624e-13	2.28583e-09
DENND3	0.0863547	1.1667e-13	2.28672e-09
IL17RA	0.086354	1.16724e-13	2.28778e-09
UBE2B	0.086354	1.16724e-13	2.28778e-09
RPS12	0.0863535	1.16763e-13	2.28855e-09
POGZ	0.0863414	1.17684e-13	2.3066e-09
ATF6B	0.0862624	1.23893e-13	2.4283e-09
ZCCHC5	0.0861703	1.31541e-13	2.5782e-09
ANTXR2	0.086116	1.36269e-13	2.67086e-09
SKA2	0.0861085	1.3693e-13	2.68383e-09
DCTN1	0.0860867	1.38878e-13	2.72201e-09
EBLN3	0.0860726	1.40158e-13	2.74711e-09
AES	0.0860623	1.41104e-13	2.76563e-09
SLC25A3	0.0860371	1.43428e-13	2.81118e-09
CTD-2113L7.1	0.0860296	1.44128e-13	2.82492e-09
UQCR10	0.0859752	1.49299e-13	2.92626e-09
AHCYL1	0.0859153	1.55217e-13	3.04226e-09
FLYWCH2	0.0859006	1.56698e-13	3.07129e-09
TCEAL3	0.0858841	1.58379e-13	3.10422e-09
TPM1	0.0858823	1.58571e-13	3.10799e-09
PTPN13	0.0858589	1.60986e-13	3.15533e-09
DAAM1	0.0858585	1.6103e-13	3.15619e-09
CHI3L2	0.0858426	1.62698e-13	3.18888e-09
INTS6-AS1	0.0858106	1.66109e-13	3.25573e-09
MVD	0.0857922	1.68097e-13	3.29471e-09
CIRBP	0.0857825	1.69152e-13	3.31538e-09
C5orf24	0.0857181	1.76352e-13	3.4565e-09
TBC1D4	0.0857171	1.76456e-13	3.45854e-09
EDA	0.0856935	1.79178e-13	3.51189e-09
EXOC2	0.085691	1.79468e-13	3.51758e-09
TRIM73	0.0856682	1.8213e-13	3.56974e-09
APOL6	0.0856472	1.84613e-13	3.61842e-09
SMAD3	0.0855813	1.92636e-13	3.77567e-09
ULBP2	0.0855777	1.93086e-13	3.78448e-09
CAPG	0.085547	1.9696e-13	3.86041e-09
CYTH4	0.0855361	1.98348e-13	3.88762e-09
AC002117.1	0.0855231	2.0001e-13	3.92019e-09
ZADH2	0.0855162	2.00907e-13	3.93778e-09
NR4A1	0.0855041	2.02485e-13	3.9687e-09
RPL23	0.0854831	2.0524e-13	4.02271e-09
JTB	0.0854462	2.10189e-13	4.11971e-09
PTCH1	0.0854182	2.14005e-13	4.19449e-09
HMGN3	0.0853856	2.18557e-13	4.28371e-09
TPD52	0.085382	2.19063e-13	4.29364e-09
SOD1	0.0853523	2.23295e-13	4.37659e-09
RHOF	0.0853152	2.28682e-13	4.48218e-09
ATP8A2	0.0853148	2.28743e-13	4.48335e-09
C19orf70	0.0853017	2.30676e-13	4.52125e-09
RP5-862P8.2	0.085289	2.3258e-13	4.55856e-09
FAM65B	0.0852804	2.33869e-13	4.58383e-09
ELMOD3	0.0852278	2.41915e-13	4.74154e-09
ILK	0.0852241	2.4249e-13	4.7528e-09
TOP2A	0.0852221	2.42802e-13	4.75892e-09
MRPS6	0.0852065	2.45244e-13	4.80678e-09
COX5B	0.085143	2.55465e-13	5.00711e-09
FASTK	0.0850101	2.78209e-13	5.45289e-09
POLR2J	0.0849783	2.83931e-13	5.56504e-09
VHL	0.0849655	2.86275e-13	5.611e-09
USP8	0.0849591	2.87453e-13	5.63409e-09
CCNG1	0.0849522	2.88733e-13	5.65916e-09
ZNF267	0.0849475	2.89608e-13	5.67632e-09
IGFLR1	0.0849438	2.90288e-13	5.68964e-09
CENPM	0.0849185	2.95027e-13	5.78254e-09
RRAS2	0.0848887	3.00711e-13	5.89393e-09
PCBD2	0.0848714	3.0406e-13	5.95958e-09
IL2RB	0.0848446	3.09325e-13	6.06277e-09
ETFB	0.0848236	3.13512e-13	6.14484e-09
OTUD7B	0.0848108	3.16096e-13	6.19547e-09
PXK	0.0847991	3.18464e-13	6.24189e-09
GLTP	0.0847969	3.18916e-13	6.25076e-09
SIGIRR	0.0847198	3.35029e-13	6.56658e-09
CEP350	0.0847005	3.39183e-13	6.64799e-09
GMDS-AS1	0.0846933	3.40757e-13	6.67883e-09
HCLS1	0.0846815	3.43326e-13	6.72918e-09
ELK3	0.084678	3.44109e-13	6.74454e-09
CSF1	0.0846685	3.46199e-13	6.78549e-09
TRIM44	0.0846389	3.52806e-13	6.915e-09
CENPH	0.0846356	3.53558e-13	6.92974e-09
TNFRSF25	0.084586	3.64914e-13	7.15231e-09
VPS36	0.0845754	3.67399e-13	7.20101e-09
DENND4C	0.0845739	3.67755e-13	7.208e-09
TLX2	0.084567	3.69363e-13	7.23952e-09
ARID5A	0.0845468	3.74173e-13	7.33379e-09
HNRNPUL2	0.0844991	3.85713e-13	7.55998e-09
PCBD1	0.0844974	3.86136e-13	7.56827e-09
PEBP1	0.0844629	3.94739e-13	7.73688e-09
RICTOR	0.0844331	4.02287e-13	7.88483e-09
ZBTB25	0.0843491	4.24399e-13	8.31822e-09
PQLC1	0.0843315	4.29185e-13	8.41203e-09
NCOR2	0.084286	4.41784e-13	8.65897e-09
ATG12	0.0842847	4.42144e-13	8.66601e-09
BLZF1	0.0842541	4.50834e-13	8.83634e-09
CEP68	0.0842535	4.51012e-13	8.83984e-09
GADD45G	0.0842415	4.54446e-13	8.90714e-09
SLC2A11	0.0842409	4.54619e-13	8.91052e-09
TMEM120A	0.0842279	4.584e-13	8.98464e-09
SLC25A42	0.0842115	4.63206e-13	9.07884e-09
TNFSF12	0.0841971	4.67466e-13	9.16232e-09
C9orf66	0.0841885	4.70032e-13	9.21263e-09
RP1-206D15.6	0.0841653	4.76988e-13	9.34897e-09
NCOA3	0.0841393	4.84934e-13	9.50471e-09
LMBR1L	0.0841297	4.87893e-13	9.5627e-09
HIPK1	0.0841228	4.90052e-13	9.60501e-09
TRIM61	0.0841192	4.91163e-13	9.62679e-09
GHITM	0.0840935	4.99253e-13	9.78537e-09
RNMT	0.0840773	5.04415e-13	9.88654e-09
VPS13C	0.0840722	5.06025e-13	9.91809e-09
AC092580.4	0.0840687	5.07152e-13	9.94019e-09
HSD11B1	0.0840414	5.16022e-13	1.0114e-08
NDUFB7	0.0840363	5.1769e-13	1.01467e-08
KRIT1	0.0840334	5.18658e-13	1.01657e-08
PRCP	0.0840244	5.21624e-13	1.02238e-08
PLK3	0.0839818	5.35905e-13	1.05037e-08
FTL	0.0839514	5.46305e-13	1.07076e-08
POMC	0.0839387	5.50727e-13	1.07943e-08
RASGRP3	0.083924	5.55887e-13	1.08954e-08
MIER1	0.0839173	5.58254e-13	1.09418e-08
CCDC90B	0.0839137	5.59505e-13	1.09663e-08
TRAPPC6B	0.0838791	5.71923e-13	1.12097e-08
NT5E	0.0838581	5.79562e-13	1.13594e-08
BLOC1S6	0.0838561	5.80308e-13	1.1374e-08
IFT20	0.083843	5.85116e-13	1.14683e-08
RP11-182L21.6	0.0838236	5.92362e-13	1.16103e-08
DRAM2	0.0838032	6.00056e-13	1.17611e-08
WIPI2	0.0837708	6.12461e-13	1.20042e-08
GSTZ1	0.0837648	6.14772e-13	1.20495e-08
DECR1	0.0837499	6.20624e-13	1.21642e-08
OXLD1	0.0837494	6.20793e-13	1.21676e-08
STK24	0.0837247	6.30574e-13	1.23593e-08
ASCC3	0.0836855	6.46375e-13	1.26689e-08
SNTB2	0.0836853	6.46476e-13	1.26709e-08
ZNF277	0.0836849	6.46622e-13	1.26738e-08
CENPT	0.0836843	6.46872e-13	1.26787e-08
FAS	0.0836823	6.47695e-13	1.26948e-08
KCNAB2	0.0836768	6.49935e-13	1.27387e-08
RNFT1	0.0836733	6.51362e-13	1.27667e-08
AC009403.2	0.083665	6.54807e-13	1.28342e-08
RBL2	0.0836556	6.58696e-13	1.29104e-08
TDRD15	0.0836516	6.60368e-13	1.29432e-08
SDHC	0.0835584	7.00347e-13	1.37268e-08
ZNF626	0.0835356	7.10509e-13	1.3926e-08
VIM-AS1	0.0835332	7.11598e-13	1.39473e-08
UROS	0.0834594	7.45428e-13	1.46104e-08
FAM98C	0.0834575	7.46323e-13	1.46279e-08
CCDC14	0.0834486	7.50519e-13	1.47102e-08
RNF10	0.083421	7.63714e-13	1.49688e-08
BMPR2	0.0834076	7.70165e-13	1.50952e-08
UBE2D2	0.083403	7.72386e-13	1.51388e-08
POMP	0.0833872	7.80121e-13	1.52904e-08
TNFRSF1A	0.083374	7.86609e-13	1.54175e-08
CBR4	0.0833578	7.94689e-13	1.55759e-08
ATP5O	0.0833559	7.95641e-13	1.55946e-08
FAM219B	0.083347	8.0009e-13	1.56818e-08
RABGAP1L	0.083291	8.28763e-13	1.62438e-08
DNASE1	0.083265	8.4243e-13	1.65116e-08
EGR2	0.0832634	8.43292e-13	1.65285e-08
NDUFB5	0.0832584	8.45915e-13	1.65799e-08
RASGRP1	0.0832555	8.4749e-13	1.66108e-08
P4HA1	0.0832463	8.52382e-13	1.67067e-08
RP11-89K11.1	0.0832161	8.68698e-13	1.70265e-08
TTLL1	0.0832089	8.72638e-13	1.71037e-08
PIGC	0.0831885	8.8392e-13	1.73248e-08
UBXN1	0.0831872	8.84621e-13	1.73386e-08
ANKRD13A	0.0830858	9.42735e-13	1.84776e-08
NCAPD2	0.0830803	9.46022e-13	1.8542e-08
NDUFB3	0.0830728	9.50443e-13	1.86287e-08
SFI1	0.0830621	9.56861e-13	1.87545e-08
ORMDL1	0.0830503	9.63977e-13	1.8894e-08
ARID3A	0.0830293	9.7676e-13	1.91445e-08
IPCEF1	0.0829954	9.97693e-13	1.95548e-08
UBL7	0.0829308	1.03886e-12	2.03616e-08
LTBP3	0.082907	1.05449e-12	2.06679e-08
PPARA	0.0829059	1.05521e-12	2.06822e-08
SPON1	0.0829038	1.0566e-12	2.07093e-08
POLR1D	0.0828895	1.06611e-12	2.08957e-08
FLOT1	0.0828643	1.08303e-12	2.12275e-08
UPF3A	0.0828204	1.11315e-12	2.18178e-08
RP1-28O10.1	0.0827616	1.15483e-12	2.26348e-08
XRCC2	0.0827492	1.16381e-12	2.28106e-08
CBL	0.0827487	1.16421e-12	2.28185e-08
RP11-467L13.7	0.0827267	1.18032e-12	2.31343e-08
MGMT	0.0827211	1.18441e-12	2.32145e-08
TGIF1	0.0827079	1.19422e-12	2.34067e-08
ETS1	0.0827035	1.19752e-12	2.34714e-08
CD55	0.0826995	1.20054e-12	2.35306e-08
FBXO44	0.0826942	1.20445e-12	2.36073e-08
ADAMTS13	0.0826913	1.20669e-12	2.36511e-08
IFT27	0.0826476	1.24003e-12	2.43046e-08
TM9SF3	0.0826234	1.2589e-12	2.46744e-08
VPS28	0.0826027	1.27524e-12	2.49947e-08
ARL8B	0.0825577	1.31153e-12	2.5706e-08
PMEPA1	0.0825397	1.32633e-12	2.59961e-08
NCOA2	0.0825325	1.33226e-12	2.61122e-08
TMEM14C	0.0824848	1.37246e-12	2.69002e-08
SLC25A6	0.0824846	1.37261e-12	2.69031e-08
TMEM168	0.0824804	1.37624e-12	2.69743e-08
SERINC2	0.0824693	1.38575e-12	2.71606e-08
USP30-AS1	0.0824514	1.40129e-12	2.74653e-08
ITGB7	0.0824364	1.41444e-12	2.7723e-08
SYNJ2	0.0824327	1.41765e-12	2.7786e-08
FAM214A	0.0824244	1.42505e-12	2.79309e-08
ZNF224	0.0823661	1.47768e-12	2.89626e-08
ANGEL1	0.0823626	1.48091e-12	2.90258e-08
SREBF1	0.0822983	1.54125e-12	3.02085e-08
ACAP1	0.082293	1.54631e-12	3.03078e-08
NCOR1	0.0822867	1.55238e-12	3.04267e-08
C14orf159	0.0822473	1.59085e-12	3.11807e-08
TMED8	0.08224	1.5981e-12	3.13228e-08
DISC1	0.0822397	1.59841e-12	3.13289e-08
RP11-539L10.3	0.0821849	1.65368e-12	3.24121e-08
UBAC2-AS1	0.0821802	1.65854e-12	3.25075e-08
TBC1D20	0.0821556	1.68402e-12	3.30068e-08
PNPLA4	0.0821361	1.70448e-12	3.34078e-08
FXR1	0.0821274	1.71377e-12	3.35899e-08
PTTG1	0.0821253	1.71595e-12	3.36326e-08
CALHM2	0.0820952	1.74827e-12	3.4266e-08
CD7	0.0820624	1.78417e-12	3.49697e-08
RASA2	0.082055	1.79241e-12	3.51313e-08
ZDHHC14	0.0820081	1.84516e-12	3.61651e-08
UBE2A	0.0819845	1.87233e-12	3.66976e-08
TRAPPC10	0.0819821	1.87519e-12	3.67537e-08
PELI1	0.0819803	1.87728e-12	3.67947e-08
DPF3	0.0819578	1.90355e-12	3.73095e-08
LINC01006	0.0819053	1.96642e-12	3.85419e-08
EGFL6	0.0818937	1.98059e-12	3.88196e-08
VAMP4	0.0818821	1.99475e-12	3.90971e-08
LINC00667	0.0818728	2.00632e-12	3.93238e-08
BLVRA	0.0818605	2.02164e-12	3.96242e-08
AC093818.1	0.0818472	2.03836e-12	3.99519e-08
BORCS5	0.0817696	2.13834e-12	4.19115e-08
NFKBIL1	0.0817664	2.1426e-12	4.1995e-08
LETMD1	0.0817578	2.15398e-12	4.2218e-08
SMIM10L1	0.0817523	2.16129e-12	4.23612e-08
ZFP37	0.0817403	2.17742e-12	4.26775e-08
OAZ2	0.0817087	2.22027e-12	4.35173e-08
SLC48A1	0.0816988	2.23393e-12	4.3785e-08
TPI1	0.0816732	2.2695e-12	4.44822e-08
C17orf62	0.0816684	2.27611e-12	4.46118e-08
P2RX4	0.0815759	2.40976e-12	4.72313e-08
CCDC18	0.0815629	2.4291e-12	4.76104e-08
ZCRB1	0.081549	2.44993e-12	4.80187e-08
PPP2R5B	0.0815426	2.4597e-12	4.821e-08
CHML	0.0815412	2.46181e-12	4.82514e-08
LSM14A	0.0814878	2.54394e-12	4.98613e-08
GPR108	0.0814691	2.5735e-12	5.04406e-08
RNF212	0.0814623	2.58431e-12	5.06524e-08
MAP4K1	0.081439	2.62158e-12	5.1383e-08
NFKBID	0.0813829	2.7135e-12	5.31846e-08
BUD31	0.0813751	2.7266e-12	5.34413e-08
GRAMD3	0.0813561	2.75862e-12	5.40689e-08
IFI6	0.0813501	2.76879e-12	5.42683e-08
SBK1	0.0813468	2.77447e-12	5.43795e-08
SMG1	0.081342	2.78267e-12	5.45404e-08
PRF1	0.0813343	2.79573e-12	5.47963e-08
HIPK2	0.0813125	2.83349e-12	5.55365e-08
RP11-435O5.4	0.0812944	2.86515e-12	5.61569e-08
GRB2	0.0812816	2.88768e-12	5.65986e-08
TBC1D22A	0.0812735	2.90206e-12	5.68803e-08
TNFRSF12A	0.0812541	2.93682e-12	5.75618e-08
RAP1A	0.0812424	2.95795e-12	5.79759e-08
SSBP3	0.0812249	2.98995e-12	5.86031e-08
KLRG1	0.0812119	3.01381e-12	5.90707e-08
PRAF2	0.0811413	3.14728e-12	6.16866e-08
UBE2E3	0.0811349	3.15956e-12	6.19274e-08
ATP6V1H	0.0811118	3.2046e-12	6.28102e-08
FBXL15	0.0811027	3.22257e-12	6.31623e-08
NDUFA12	0.0810764	3.27494e-12	6.41888e-08
CD276	0.081026	3.37738e-12	6.61967e-08
PRR13	0.0809991	3.43348e-12	6.72962e-08
KMT2C	0.080991	3.45046e-12	6.76289e-08
NIFK-AS1	0.080987	3.45897e-12	6.77958e-08
TTC9	0.0809197	3.6042e-12	7.06423e-08
NSG1	0.0809169	3.6105e-12	7.07658e-08
ACOT4	0.0809141	3.6167e-12	7.08872e-08
TRBC2	0.0808524	3.75564e-12	7.36106e-08
STYXL1	0.080838	3.78863e-12	7.42571e-08
HHLA2	0.0808244	3.8202e-12	7.48759e-08
TMEM107	0.0807824	3.91962e-12	7.68245e-08
PRKCDBP	0.080708	4.10147e-12	8.03888e-08
ZBTB43	0.0807065	4.10515e-12	8.0461e-08
ANKRD39	0.0807051	4.10869e-12	8.05302e-08
TNFRSF1B	0.0807048	4.10945e-12	8.05452e-08
PPP2CB	0.080655	4.23601e-12	8.30258e-08
SKAP1	0.08064	4.27496e-12	8.37892e-08
KIAA2012	0.0806006	4.37863e-12	8.58211e-08
HHLA3	0.0805976	4.38666e-12	8.59786e-08
NINJ2	0.0805815	4.42994e-12	8.68267e-08
VPS51	0.0805252	4.58425e-12	8.98512e-08
ITGA3	0.0805197	4.59977e-12	9.01555e-08
RALA	0.0805031	4.64635e-12	9.10684e-08
PFN1	0.0804873	4.69112e-12	9.1946e-08
ARPP19	0.0804785	4.71636e-12	9.24407e-08
H3F3A	0.0804732	4.73173e-12	9.27419e-08
PAK1	0.0804668	4.75e-12	9.30999e-08
ZBED5-AS1	0.0804642	4.75767e-12	9.32504e-08
SLC25A36	0.0804157	4.89993e-12	9.60386e-08
NGFRAP1	0.0804147	4.90274e-12	9.60937e-08
DHRS7	0.0803704	5.03654e-12	9.87161e-08
CLN8	0.0803697	5.03871e-12	9.87587e-08
PLXNC1	0.0803678	5.04445e-12	9.88713e-08
USP9Y	0.0803359	5.14319e-12	1.00807e-07
HOTAIRM1	0.0803089	5.22816e-12	1.02472e-07
ATAD3C	0.0802941	5.27531e-12	1.03396e-07
BIRC2	0.0802786	5.32513e-12	1.04373e-07
ERICH1	0.0802252	5.50036e-12	1.07807e-07
INA	0.0801711	5.6833e-12	1.11393e-07
FER	0.0801601	5.72162e-12	1.12144e-07
RP11-973H7.4	0.0801481	5.76332e-12	1.12961e-07
AGGF1	0.0801002	5.93286e-12	1.16284e-07
STX11	0.0800793	6.00808e-12	1.17758e-07
MESP1	0.0800501	6.11545e-12	1.19863e-07
RP11-1055B8.9	0.0800432	6.14094e-12	1.20363e-07
NUCB2	0.0800343	6.17385e-12	1.21008e-07
PDP2	0.0800343	6.17391e-12	1.21009e-07
STAG2	0.0800336	6.17677e-12	1.21065e-07
CDK19	0.0800079	6.27319e-12	1.22954e-07
PLA2G12A	0.0800061	6.27995e-12	1.23087e-07
ECH1	0.0800043	6.28698e-12	1.23225e-07
USF2	0.079993	6.32989e-12	1.24066e-07
CAMK2D	0.0799551	6.47673e-12	1.26944e-07
SGTB	0.0799544	6.47936e-12	1.26995e-07
NDUFV1	0.0799463	6.511e-12	1.27616e-07
SLC37A1	0.0799269	6.58792e-12	1.29123e-07
RNF149	0.0799241	6.59895e-12	1.29339e-07
ZDHHC18	0.0799214	6.60969e-12	1.2955e-07
APOBEC3C	0.0799212	6.61062e-12	1.29568e-07
RP11-834C11.11	0.0799148	6.63609e-12	1.30067e-07
OTUB2	0.0798897	6.73762e-12	1.32057e-07
AFTPH	0.0798801	6.77684e-12	1.32826e-07
CTH	0.0798225	7.01638e-12	1.37521e-07
TPX2	0.0798086	7.07555e-12	1.38681e-07
DOK2	0.0798022	7.10282e-12	1.39215e-07
FAM120A	0.079799	7.11649e-12	1.39483e-07
TSTD3	0.079794	7.13801e-12	1.39905e-07
GSTA4	0.0797766	7.21301e-12	1.41375e-07
RAB30-AS1	0.0797745	7.22246e-12	1.4156e-07
RP13-270P17.1	0.0797516	7.32257e-12	1.43522e-07
ABL2	0.0797406	7.37155e-12	1.44482e-07
CDC42SE1	0.0797404	7.37229e-12	1.44497e-07
KCNK6	0.0797358	7.39285e-12	1.449e-07
ZBED3	0.079722	7.45447e-12	1.46108e-07
OXR1	0.0796841	7.62639e-12	1.49477e-07
SEMA4B	0.07968	7.64515e-12	1.49845e-07
IL6ST	0.0796637	7.72085e-12	1.51329e-07
CYB5R3	0.0796635	7.7215e-12	1.51341e-07
GPT2	0.0796565	7.75432e-12	1.51985e-07
ELK4	0.0796556	7.75856e-12	1.52068e-07
RRAGC	0.0796468	7.79983e-12	1.52877e-07
ACO2	0.0796374	7.84408e-12	1.53744e-07
RNF5	0.0795694	8.17149e-12	1.60161e-07
CHAC1	0.079563	8.20301e-12	1.60779e-07
PSMG3-AS1	0.079542	8.30705e-12	1.62818e-07
TRAPPC2	0.0795294	8.37016e-12	1.64055e-07
GMPR	0.0794954	8.54288e-12	1.6744e-07
TMEM263	0.0794531	8.76248e-12	1.71745e-07
CHD3	0.0794299	8.88577e-12	1.74161e-07
RECK	0.0794174	8.9523e-12	1.75465e-07
ERP29	0.0794056	9.01602e-12	1.76714e-07
ZNF774	0.0794051	9.01891e-12	1.76771e-07
NFIL3	0.0794035	9.02734e-12	1.76936e-07
UBE3C	0.0793701	9.21015e-12	1.80519e-07
HBP1	0.0793505	9.31881e-12	1.82649e-07
R3HCC1	0.0793154	9.51729e-12	1.86539e-07
TJP2	0.0792858	9.68746e-12	1.89874e-07
IQSEC1	0.0792614	9.83008e-12	1.9267e-07
ATG5	0.0792544	9.87126e-12	1.93477e-07
NIT1	0.0792458	9.92256e-12	1.94482e-07
PTPN22	0.0792429	9.93986e-12	1.94821e-07
SCAF11	0.0792378	9.97009e-12	1.95414e-07
C16orf13	0.0792104	1.01349e-11	1.98644e-07
PITPNA	0.0792037	1.01758e-11	1.99445e-07
CTD-2336O2.1	0.0791925	1.02441e-11	2.00784e-07
GUSB	0.0791603	1.04436e-11	2.04694e-07
BCL2L13	0.0791547	1.04783e-11	2.05375e-07
EAPP	0.0791268	1.06548e-11	2.08834e-07
PGBD4	0.0791258	1.0661e-11	2.08955e-07
TTLL2	0.0791202	1.06971e-11	2.09664e-07
CTA-292E10.6	0.0791155	1.07272e-11	2.10254e-07
AMFR	0.0791017	1.08161e-11	2.11996e-07
RCN2	0.0790595	1.10923e-11	2.1741e-07
SRSF7	-0.0790374	1.12395e-11	2.20293e-07
MANBA	0.0790242	1.13281e-11	2.22031e-07
STARD3	0.0790119	1.14121e-11	2.23676e-07
RP11-117D22.2	0.0790096	1.14274e-11	2.23976e-07
LRP12	0.0790079	1.14394e-11	2.24213e-07
RP11-803D5.4	0.0790017	1.14818e-11	2.25043e-07
SPRY1	0.0789823	1.16157e-11	2.27669e-07
ZSWIM7	0.0789754	1.16635e-11	2.28604e-07
TBC1D2B	0.0789656	1.17317e-11	2.29941e-07
PHF21A	0.0789292	1.19892e-11	2.34988e-07
RIC1	0.0789289	1.19916e-11	2.35036e-07
CCDC69	0.0789233	1.20314e-11	2.35814e-07
ZNF562	0.0789185	1.20661e-11	2.36496e-07
RP11-545E17.3	0.0788978	1.22158e-11	2.39429e-07
CPNE3	0.0788681	1.24343e-11	2.43713e-07
RP11-74J13.8	0.0788586	1.25048e-11	2.45094e-07
GNA12	0.0788479	1.25847e-11	2.4666e-07
PIGP	0.0787739	1.31522e-11	2.57784e-07
NIN	0.0787718	1.31683e-11	2.58099e-07
HTRA2	0.0787675	1.32023e-11	2.58766e-07
[truncated: 1,969 more rows]
